# Supplementary material for: Diversity of CRISPR-Cas Systems Identified in Urological Escherichia coli Strains
Source: Microorganisms. 2025 Dec 15;13(12):2846. doi: 10.3390/microorganisms13122846 (PMC12736100; doi:10.3390/microorganisms13122846)
Supplement: Supplementary file 1 [file microorganisms-13-02846-s001.zip]

Archive with 1 entries (1 files):
- microorganisms-3979458-supplementary.xlsx
