# Supplementary material for: Diversity of CRISPR-Cas Systems Identified in Urological Escherichia coli Strains
Source: Microorganisms. 2025 Dec 15;13(12):2846. doi: 10.3390/microorganisms13122846 (PMC12736100; doi:10.3390/microorganisms13122846)
Supplement: Supplementary file 1 [file microorganisms-13-02846-s001.zip › microorganisms-3979458-supplementary.xlsx]

## Sheet: Table S1
		Table S1. General characteristics of the strains.
Strain	Isolate	Collection year	Diagnosis	Hospital, City	GenBank	FGC	CC	ST	virulence factor genes																			antimicrobial resistance genetic determinants providing resistance to:
									adhesins							siderophores				toxins				protectins				beta-lactams			aminoglycosides						sulfonamides				tetracyclines		phenicols			fluoroquinolones
									fimH	sfaS	focG	papGII	papGIII	afa	yfcV	iroN	iutA	fyuA	chuA	cnf1	hlyA	usp	vat	ompT	traT	kpsMT II	kpsMT III																			genes		mutations
B-9008	U195	2019	UTI	SRIUIR	JAHWFC000000000	A		1429	fimH									fyuA
B-13726	U69	2016	UTI	SRIUIR		A		16836	fimH								iutA								traT			blaCTX-M-15			aadA5	aac(3)-IIa					sul1	dfrA17
B-12737	U35	2015	UTI	SRIUIR		A		746	fimH															ompT	traT			blaTEM-1B	blaSHV-12		aadA1						sul1	dfrA1			tet(A)					qnrB19
B-10483	U197	2019	UTI	SRIUIR	JBKSGS000000000	A		1303	fimH									fyuA										blaCTX-M-55
B-9009	U184	2019	UTI	SRIUIR	JAHWFA000000000	A		5958	fimH
B-8732	K100	2005	UTI	SU	JAHWDZ000000000	A		540	fimH																traT			blaCTX-M-15	blaSCO-1			aac(3)-IIa						dfrA1					cml
B-10482	U239	2019	UTI	SRIUIR	JBKSGT000000000	A		540	fimH																			blaCTX-M-15									sul2	dfrA14			tet(A)					qnrS1
B-13697	U38.1	2016	UTI	SRIUIR		A		361	fimH								iutA								traT			blaCTX-M-15	blaOXA-1			aph(6)-Id	aph(3'')-Ib	aac(3)-IIa			sul2				tet(B)			catB3				gyrA (p.S83L)	gyrA (p.D87N)
B-12783	U25	2016	СhС	IDCHY		A		1434	fimH
B-13745	U92	2016	UTI	SRIUIR		A		1491	fimH																traT		kpsMTIII	blaCTX-M-15																		qnrS1
B-12793	A19	2017	UTI	Saint Petersburg		A		1491	fimH			papGII			yfcV		iutA	fyuA	chuA	cnf1	hlyA	usp		ompT	traT	kpsMTII		blaCTX-M-15																		qnrS1
B-12785	A21	2017	UTI	Volgograd		A	10	10	fimH															ompT				blaCTX-M-1	blaOXA-10		aadA1						sul2	dfrA14			tet(A)		cmlA1	catA2		qnrS1
B-12804	A24	2017	UTI	Saint Petersburg		A	10	10	fimH								iutA	fyuA							traT	kpsMTII
B-13693	U34	2018	СhС	Obolensk		A	10	10	fimH
B-12798	A34	2017	UTI	Saint Petersburg		A	10	10	fimH								iutA							ompT																								gyrA (p.S83L)
B-10480	U299	2019	СhС	Obolensk	JBKSGU000000000	A	10	10	fimH									fyuA
B-13760	U109	2016	UTI	SRIUIR		A	10	10										fyuA							traT			blaCTX-M-15				aph(6)-Id	aph(3'')-Ib				sul2				tet(B)							gyrA (p.S83L)	gyrA (p.D87N)
B-13743	U90	2016	UTI	SRIUIR		A	10	10	fimH																traT			blaTEM-1B				aph(6)-Id	aph(3'')-Ib				sul2	dfrA14										gyrA (p.S83L)	gyrA (p.D87N)
B-13799	U157	2016	UTI	SRIUIR		A	10	10	fimH									fyuA							traT			blaTEM-1B	blaOXA-1	blaCTX-M-15								dfrA14			tet(A)			catB3				gyrA (p.S83L)	gyrA (p.D87N)
B-12746	K217	2005	UTI	SU		A	10	10	fimH							iroN	iutA								traT			blaTEM-1B				aph(6)-Id	aph(3'')-Ib				sul2				tet(B)							gyrA (p.S83L)	gyrA (p.D87N)
B-13810	U288	2019	СhС	Obolensk		A	10	10	fimH									fyuA
B-13804	U162	2016	UTI	SRIUIR		A	10	10	fimH																traT			blaCTX-M-15	blaTEM-1B		aadA1	aph(6)-Id	aph(3'')-Ib				sul2	dfrA1	dfrA14		tet(A)				floR	qnrS1
B-13720	U61	2016	UTI	SRIUIR		A	10	10	fimH								iutA								traT			blaCTX-M-15	blaOXA-1		aadA5	aac(3)-IIa					sul2	sul1	dfrA17		tet(B)			catB3				gyrA (p.S83L)	gyrA (p.D87N)
B-8734	K369	2006	UTI	SU	JAHWEC000000000	A	10	167	fimH								iutA	fyuA							traT			blaCTX-M-15									sul1	dfrA17			tet(A)							gyrA (p.S83L)
B-12745	K139	2005	UTI	SU		A	10	167	fimH								iutA	fyuA							traT			blaTEM-1B	blaCTX-M-15	blaOXA-1	aadA5	aph(6)-Id	aph(3'')-Ib	aac(3)-IIa			sul1	sul2	dfrA17		tet(A)			catB3				gyrA (p.S83L)	gyrA (p.D87N)
B-13789	U142	2016	UTI	SRIUIR		A	10	167									iutA								traT			blaCTX-M-15	blaOXA-1		aadA5	aac(3)-IIa					sul1	dfrA17			tet(A)			catB3				gyrA (p.S83L)	gyrA (p.D87N)
B-12766	K457	2007	UTI	SU		A	10	167									iutA	fyuA							traT			blaCTX-M-15	blaOXA-1			aph(6)-Id	aph(3'')-Ib				sul2				tet(B)	tet(A)		catA1	catB3			gyrA (p.S83L)	gyrA (p.D87N)
B-12742	K110	2005	UTI	SU		A	10	167						afa / draBC			iutA	fyuA							traT			blaCTX-M-15	blaOXA-1		aadA5	aac(3)-IIa	aph(6)-Id	aph(3'')-Ib			sul1	sul2	dfrA17		tet(B)			catB3	catA1			gyrA (p.S83L)	gyrA (p.D87N)
B-12764	K446	2007	UTI	SU		A	10	10	fimH								iutA								traT			blaCTX-M-15	blaOXA-1		aadA5						sul1	dfrA17			tet(B)			catB3	catA1			gyrA (p.S83L)	gyrA (p.D87N)
B-12754	K303	2006	UTI	SU		A	10	617									iutA	fyuA							traT			blaCTX-M-15	blaOXA-1	blaTEM-1B	aadA5	aac(3)-IId	aph(6)-Id	aph(3'')-Ib			sul1	sul2	dfrA17		tet(B)			catA1	catB3			gyrA (p.S83L)	gyrA (p.D87N)
B-8736	K181	2005	UTI	SU	JAHWEB000000000	A	10	617									iutA	fyuA							traT			blaOXA-1	blaCTX-M-15	blaTEM-1B		aac(3)-IId					sul2	dfrA17			tet(B)			catB3	catA1			gyrA (p.D87N)	gyrA (p.S83L)
B-10465	U41.2	2016	UTI	SRIUIR	JBKSHG000000000	A	10	617									iutA								traT			blaCMY-42	blaCTX-M-15								sul1	dfrA17			tet(B)			catB3
B-13808	U246	2019	UTI	SRIUIR		A		744	fimH																traT						aadA5	aph(6)-Id	aph(3'')-Ib	aph(3')-Ia			sul1	sul2	dfrA17		tet(B)			catA1				gyrA (p.S83L)	gyrA (p.D87N)
B-8432	U24	2016	СhС	IDCHY	SERX00000000	A		744	fimH																			blaTEM-1B									sul1	sul2	dfrA17		tet(B)							gyrA (p.S83L)	parC (p.A56T)
B-12778	U13	2016	СhС	IDCHY		A	165	165	fimH							iroN		fyuA						ompT	traT			blaTEM-1A				aph(6)-Id	aph(3'')-Ib								tet(B)
B-12780	U18	2016	СhС	IDCHY		A	168	93	fimH									fyuA							traT	kpsMTII		blaTEM-1B				aac(3)-IId									tet(B)		catA1					gyrA (p.S83L)	gyrA (p.D87N)
B-13731	U78	2016	UTI	SRIUIR		A		2325	fimH						yfcV		iutA	fyuA	chuA			usp		ompT	traT			blaCTX-M-14	blaTEM-1B		aadA1						sul1	dfrA14
B-8735	K447	2007	UTI	SU	JABUNL000000000	A	46	46	fimH							iroN	iutA								traT			blaCTX-M-14	blaTEM-1B								sul2											gyrA (p.S83L)	gyrA (p.D87N)
B-13701	U40	2016	UTI	SRIUIR		A		3014	fimH							iroN												blaCTX-M-14	blaTEM-1B		aadA1	aadA5	aadA2b	aac(3)-IId			sul3	sul1	dfrA17		tet(A)			catA3				gyrA (p.S83L)	gyrA (p.D87N)
B-13754	U104.1	2016	UTI	SRIUIR		B1	469	162	fimH																	kpsMTII		blaCTX-M-15	blaTEM-1B		aadA1						sul2	dfrA1								qnrS1
B-13751	U101	2016	UTI	SRIUIR		B1		1431	fimH									fyuA							traT			blaTEM-1B			aadA1	aph(4)-Ia	aac(3)-IV				sul3	dfrA12			tet(A)	tet(M)	cmlA1	floR				gyrA (p.S83L)	gyrA (p.D87N)
B-12768	K510	2007	UTI	SU		B1		533	fimH								iutA							ompT	traT			blaTEM-1B	blaCTX-M-169		aadA1	aac(3)-IId	aph(6)-Id	aph(3'')-Ib	aph(3')-Ia		sul1	sul2	dfrA1		tet(B)							gyrA (p.S83L)	gyrA (p.D87N)
B-8731	U153	2016	UTI	SRIUIR	JABUNH000000000	B1		1196	fimH								iutA								traT			blaCTX-M-1									sul2				tet(A)	tet(A)		catA1				gyrA (p.S83L)	gyrA (p.D87N)
B-13715	U56	2016	UTI	SRIUIR		B1		224	fimH																			blaCTX-M-15			aadA2	aadA1					sul3	dfrA12					cmlA1					gyrA (p.S83L)	gyrA (p.D87N)
B-13766	U118.1	2016	UTI	SRIUIR		B1		224	fimH									fyuA							traT			blaTEM-1B				aac(3)-IId						dfrA12			tet(B)			catA1		qepA4		gyrA (p.S83L)	gyrA (p.S83L)
B-13782	U135	2016	UTI	SRIUIR		B1	101	359	fimH							iroN	iutA											blaCTX-M-1			aadA1	aadA2b	aph(4)-Ia	aac(3)-IV			sul3				tet(A)		cmlA1					gyrA (p.S83L)	gyrA (p.D87N)
B-12743	K111	2005	UTI	SU		B1	101	101	fimH							iroN	iutA						vat		traT			blaCTX-M-2			aadA5						sul1	dfrA17			tet(A)							gyrA (p.S83L)	gyrA (p.D87N)
B-12761	K370	2006	UTI	SU		B1	101	101	fimH								iutA							ompT				blaSHV-12	blaTEM-1B			aph(3'')-Ib	aph(6)-Id				sul2	dfrA14			tet(B)			catA1				gyrA (p.S83L)	gyrA (p.D87Y)
B-8768	U26	2016	U	IDCHY	JACSYL000000000	B1		9239	fimH							iroN	iutA								traT			blaCTX-M-27	blaTEM-1B								sul2	dfrA17			tet(B)			catA1				gyrA (p.S83L)	gyrA (p.D87N)
B-12817	A709	2017	UTI	NMRCOGP		B1		442	fimH																			blaTEM-1B																				gyrA (p.S83L)
B-13725	U68	2016	UTI	SRIUIR		B1	156	156	fimH							iroN	iutA								traT			blaCMY-2				aph(6)-Id	aph(3'')-Ib				sul2											gyrA (p.S83L)
B-12777	U8	2016	СhС	IDCHY		B1		297	fimH									fyuA						ompT	traT
B-10470	U76	2016	UTI	SRIUIR	JBKSGM000000000	B1	155	58	fimH							iroN	iutA	fyuA	chuA						traT			blaCTX-M-15				aph(6)-Id	aph(3'')-Ib				sul2	dfrA14	dfrA5
B-8552	U14	2017	СhС	IDCHY	SERU00000000	B1	155	58	fimH							iroN	iutA	fyuA						ompT	traT			blaTEM-1B									sul2	dfrA5
B-13811	м3872Е/17	2017	UTI	NMRCN		B1	155	155	fimH							iroN	iutA											blaCTX-M-14				aph(6)-Id	aph(3'')-Ib				sul1	sul2			tet(A)							gyrA (p.S83L)	gyrA (p.D87N)
B-12749	K244	2006	UTI	SU		B1		295	fimH							iroN	iutA							ompT	traT						aadA1							dfrA1										gyrA (p.S83L)	gyrA (p.D87N)
B-12756	K313	2006	UTI	SU		B1		295	fimH							iroN	iutA							ompT	traT			blaCMY-2			aadA1							dfrA1										gyrA (p.S83L)	gyrA (p.D87N)
B-12792	A1	2017	AB	NMRCOGP		B1	86	453	fimH									fyuA									kpsMTIII	blaCTX-M-15	blaTEM-1B		aadA1	aph(6)-Id	aph(3'')-Ib				sul2	dfrA1								qnrS1
B-10466	U51	2016	UTI	SRIUIR	JBKSHF000000000	B1		5528	fimH							iroN					hlyA			ompT	traT
B-13700	U39	2016	UTI	SRIUIR		B1		977	fimH								iutA	fyuA										blaCTX-M-15	blaTEM-1B		aadA5	aac(3)-IId	armA				sul1	dfrA17			tet(A)	tet(B)				qnrS1		gyrA (p.S83L)	gyrA (p.D87N)
B-12790	A17	2017	UTI	NMRCOGP		C	23	23	fimH				papGIII			iroN	iutA	fyuA					vat		traT			blaTEM-1B	blaCTX-M-15		aadA2b	aph(3')-Ia					sul3				tet(A)					qnrS1
B-12748	K236	2006	UTI	SU		C	23	410	fimH								iutA	fyuA							traT			blaCTX-M-15	blaOXA-1		aadA5	aac(3)-IIa					sul1	dfrA17			tet(B)			catB3				gyrA (p.S83L)	gyrA (p.D87N)
B-12759	K357	2006	UTI	SU		C	23	410	fimH																			blaCTX-M-15	blaOXA-1		aadA5	aac(3)-IIa					sul1	dfrA17			tet(A)			catB3				gyrA (p.S83L)	gyrA (p.D87N)
B-12740	K41	2005	СhP	SU		D		501									iutA		chuA		hlyA					kpsMTII		blaCTX-M-15	blaOXA-1		aadA5	aac(3)-IIa	aph(6)-Id	aph(3'')-Ib			sul1	sul2	dfrA17		tet(A)			catA1	catB3			gyrA (p.S83L)	gyrA (p.D87N)
B-8733	K113	2005	UTI	SU	JAHWEA000000000	D		501									iutA		chuA		hlyA				traT	kpsMTII		blaCTX-M-14	blaCTX-M-15	blaTEM-1B		aac(6')-Ib3	aac(3)-IId				sul1	dfrA17						catA1				gyrA (p.S83L)	gyrA (p.D87N)
B-12791	A20	2017	UTI	NMRCOGP		D	394	394	fimH										chuA					ompT		kpsMTII		blaCTX-M-15				aph(6)-Id	aph(3'')-Ib				sul2	dfrA14			tet(A)					qnrS1
B-8725	U170	2018	AB	SRIUIR	JABUNG000000000	D	69	69	fimH			papGII					iutA	fyuA	chuA					ompT	traT	kpsMTII		blaCTX-M-15	blaTEM-1B								sul2	dfrA14			tet(B)							gyrA (p.S83L)
B-9014	U275	2019	UTI	SRIUIR	JAHWFI000000000	D	69	69	fimH			papGII				iroN	iutA		chuA		hlyA				traT	kpsMTII		blaTEM-1B				aph(6)-Id	aph(3'')-Ib				sul1	sul2	dfrA7		tet(A)
B-12767	K465	2007	СhP	SU		D	69	69	fimH			papGII					iutA	fyuA	chuA					ompT		kpsMTII		blaCTX-M-3			aadA5						sul1	dfrA17
B-12779	U16	2016	СhС	IDCHY		D	69	69	fimH							iroN		fyuA	chuA					ompT	traT	kpsMTII		blaTEM-1B				aph(6)-Id	aph(3'')-Ib				sul1	sul2	dfrA7		tet(A)
B-12802	A5	2017	UTI	Saint Petersburg		D	69	69	fimH									fyuA	chuA					ompT	traT			blaTEM-1B			aadA5	aph(6)-Id	aph(3'')-Ib				sul2	dfrA17			tet(A)					qnrS1
B-12810	A15	2017	GP	NMRCOGP		D	69	69	fimH								iutA							ompT				blaTEM-1B				aac(3)-IIa
B-12818	A668	2017	P	NMRCOGP		D	69	69	fimH									fyuA																				dfrA14										gyrA (p.S83L)	parC (p.S80I)
B-12827	A7976	2017	UTI	NMRCOGP		D	69	69	fimH							iroN	iutA	fyuA							traT			blaTEM-1B	blaOXA-1	blaCTX-M-15		aac(3)-IIa	aph(6)-Id	aph(3'')-Ib			sul2	dfrA14			tet(A)			catB3		qnrS1	qnrB1
B-9013	U252	2019	СhС	Obolensk	JAHWFH000000000	D	69	69	fimH					afa / draBC				fyuA	chuA					ompT	traT		kpsMTIII	blaCTX-M-14	blaTEM-1B																			gyrA (p.S83L)	gyrA (p.D87N)
B-12757	K316	2006	UTI	SU		D	69	69	fimH					afa / draBC	yfcV		iutA	fyuA	chuA			usp		ompT	traT	kpsMTII		blaTEM-1B			aadA5	aph(6)-Id	aph(3'')-Ib				sul1	sul2	dfrA17					catA1
B-12812	A29	2017	UTI	NMRCOGP		D	69	69	fimH										chuA					ompT	traT		kpsMTIII
B-12815	A2782	2017	AB	NMRCOGP		D	69	69	fimH							iroN									traT			blaCTX-M-15	blaTEM-1B			aph(6)-Id	aph(3'')-Ib				sul2	sul1	dfrA7		tet(A)
B-9007	U191	2019	UTI	SRIUIR	JAHWFB000000000	D	69	69	fimH								iutA	fyuA	chuA					ompT				blaTEM-1B									sul2	dfrA14			tet(B)							gyrA (p.S83L)
B-9010	U202k	2019	UTI	SRIUIR	JAHWFD000000000	D	405	405	fimH								iutA	fyuA	chuA						traT	kpsMTII		blaTEM-1B				aac(3)-IId																gyrA (p.S83L)	gyrA (p.D87N)
B-6568	K26	2005	P	SU		D	405	405	fimH								iutA	fyuA	chuA		hlyA				traT	kpsMTII		blaTEM-1B	blaCTX-M-14			aac(3)-IId					sul1	dfrA17			tet(A)
B-12763	K427	2007	СhС	SU		D	405	405	fimH								iutA	fyuA	chuA						traT			blaTEM-1B	blaCTX-M-14			aph(6)-Id	aph(3'')-Ib	aac(6')-Ib3	aac(3)-IIa		sul2				tet(A)		cmlA1					gyrA (p.S83L)	gyrA (p.D87N)
B-12772	K528	2007	UTI	SU		D	405	405	fimH			papGII					iutA	fyuA	chuA						traT		kpsMTIII	blaTEM-1C	blaCTX-M-15	blaOXA-1	aadA1	ant(2'')-Ia	aph(6)-Id	aph(3'')-Ib			sul1	sul2	dfrA17		tet(B)		cmlA1	catB3				gyrA (p.S83L)	gyrA (p.D87N)
B-13708	U48	2016	UTI	SRIUIR	JAHWEY000000000	D	405	405	fimH					afa / draBC			iutA	fyuA	chuA		hlyA				traT			blaCTX-M-14			aadA5	aph(6)-Id	aph(3'')-Ib				sul1	sul2	dfrA17		tet(A)							gyrA (p.S83L)	gyrA (p.D87N)
B-13719	U60	2016	UTI	SRIUIR		D	405	405	fimH								iutA	fyuA	chuA						traT		kpsMTIII	blaTEM-1B				aac(3)-IId					sul2				tet(B)							gyrA (p.S83L)	gyrA (p.D87N)
B-13767	U118.2	2016	UTI	SRIUIR		D	405	405	fimH									fyuA	chuA						traT						aadA5	aac(3)-IId					sul1	dfrA17			tet(B)							gyrA (p.S83L)	gyrA (p.D87N)
B-13768	U119	2016	UTI	SRIUIR		D	405	405	fimH			papGII							chuA								kpsMTIII	blaCTX-M-15				aph(3'')-Ib					sul2				tet(B)							gyrA (p.S83L)	gyrA (p.D87N)
B-13772	U125	2016	UTI	SRIUIR		D	405	405	fimH			papGII						fyuA	chuA						traT		kpsMTIII	blaCTX-M-15	blaOXA-1	blaTEM-1B	aadA5	aac(3)-IIa	aph(3')-Ia				sul1	dfrA17			tet(B)			catB3				gyrA (p.S83L)	gyrA (p.D87N)
B-13788	U141	2016	UTI	SRIUIR		D	405	405	fimH								iutA	fyuA	chuA						traT	kpsMTII		blaCTX-M-3	blaTEM-1B		aadA5	aph(3'')-Ib	aac(3)-IId	aph(6)-Id			sul1	sul2	dfrA17	dfrA14	tet(A)							gyrA (p.S83L)	gyrA (p.D87N)
B-8738	K261	2006	UTI	SU	JABUNM000000000	D	38	38	fimH								iutA	fyuA	chuA						traT	kpsMTII		blaOXA-1	blaCTX-M-15	blaTEM-1B		aac(3)-IIa					sul2	dfrA1			tet(A)			catB3				gyrA (p.S83L)	gyrA (p.D87N)
B-9002	U235	2019	UTI	SRIUIR	JAHWFG000000000	D	38	38	fimH					afa / draBC				fyuA	chuA						traT	kpsMTII		blaTEM-1B				aph(3'')-Ib	aph(6)-Id				sul2	dfrA7			tet(D)							gyrA (p.S83L)	gyrA (p.D87N)
B-12747	K220	2005	UTI	SU		D	38	38	fimH								iutA	fyuA	chuA						traT	kpsMTII		blaCTX-M-15	blaOXA-1	blaTEM-1B	aadA1	aac(3)-IIa						dfrA1			tet(A)			catB3				gyrA (p.S83L)	gyrA (p.D87N)
B-13807	U171	2016	СhС	SRIUIR		D	38	38	fimH										chuA						traT			blaCTX-M-15
B-6762	K340	2006	P	SU		D	38	38	fimH								iutA	fyuA	chuA						traT			blaCTX-M-9				aac(6')-Ib-Hangzhou					sul1				tet(D)			catB8
B-13714	U55	2016	UTI	SRIUIR		D	38	38	fimH								iutA	fyuA	chuA		hlyA							blaCTX-M-15	blaOXA-1	blaTEM-1B		aph(6)-Id					sul2				tet(D)			catB3	catA1			gyrA (p.D87Y)	parC (p.S57T)
B-13776	U129	2016	UTI	SRIUIR		D	38	315	fimH									fyuA	chuA						traT	kpsMTII		blaTEM-1B			aadA1	aph(6)-Id					sul2	dfrA1			tet(D)			catA1				gyrA (p.S83L)	gyrA (p.D87N)
B-12820	A3122	2017	UTI	NMRCOGP		D	349	349	fimH																	kpsMTII		blaTEM-1B			aadA1	aph(6)-Id	aph(3'')-Ib				sul2	sul1	dfrA1		tet(A)			catA1
B-12786	A9/A13	2017	UTI	Belgorod		D		70	fimH									fyuA	chuA							kpsMTII
B-12796	A3	2017	UTI	Saint Petersburg		D		1567	fimH										chuA
B-13717	U58	2016	UTI	SRIUIR		E	350	57	fimH							iroN	iutA	fyuA	chuA						traT			blaCTX-M-2			aadA1	ant(2'')-Ia					sul2	sul1	dfrA1		tet(A)							gyrA (p.S83L)	gyrA (p.D87N)
B-12784	A27	2017	UTI	Volgograd		E	350	350	fimH										chuA		hlyA			ompT				blaCMY-2									sul1				tet(A)
B-13762	U111	2016	UTI	SRIUIR		E		1140	fimH			papGII							chuA					ompT	traT			blaTEM-1B	blaCTX-M-169			aph(6)-Id					sul2	dfrA1			tet(B)							gyrA (p.S83L)	gyrA (p.D87N)
B-13764	U116	2016	UTI	SRIUIR		E		1140	fimH			papGII							chuA					ompT	traT			blaTEM-1B	blaCTX-M-169			aph(6)-Id	aac(3)-IId				sul2	dfrA1			tet(B)							gyrA (p.S83L)	gyrA (p.D87N)
B-12794	A23	2017	UTI	Saint Petersburg		F	59	59	fimH			papGII			yfcV		iutA	fyuA	chuA			usp		ompT	traT	kpsMTII
B-12801	A26	2017	UTI	Saint Petersburg		F	59	59	fimH			papGII			yfcV		iutA	fyuA	chuA			usp		ompT	traT	kpsMTII
B-13786	U139	2016	UTI	SRIUIR		F	354	354	fimH						yfcV		iutA		chuA			usp		ompT		kpsMTII		blaCMY-2			aadA5	aph(6)-Id	aph(3'')-Ib	aac(3)-IId			sul2	dfrA17							floR			gyrA (p.S83L)	gyrA (p.D87N)
B-8551	U10	2016	U	IDCHY	SERS00000000	F		457	fimH						yfcV		iutA		chuA					ompT	traT	kpsMTII		blaCTX-M-55	blaTEM-1B			aac(3)-IIa					sul2	dfrA14			tet(A)			catA2	floR			gyrA (p.S83L)	gyrA (p.D87Y)
B-8553	U22	2016	СhС	IDCHY	SERW00000000	F		457	fimH						yfcV		iutA		chuA					ompT	traT	kpsMTII		blaCTX-M-55	blaTEM-1B			aac(3)-IIa					sul2	dfrA14			tet(A)			catA2	floR			gyrA (p.S83L)	gyrA (p.D87Y)
B-13816	J1603	2015	UTI	IDCHM		B2	648	648	fimH						yfcV			fyuA	chuA					ompT	traT			blaTEM-1B			aadA2	aac(3)-IId					sul1	dfrA12			tet(A)							gyrA (p.S83L)	gyrA (p.D87N)
B-13797	U154	2016	UTI	SRIUIR		B2	648	648							yfcV		iutA	fyuA	chuA					ompT	traT			blaCTX-M-15	blaOXA-1		aadA5	aac(3)-IIa					sul1	dfrA17						catB3				gyrA (p.S83L)	gyrA (p.D87N)
B-8968	U122	2016	UTI	SRIUIR	JBKSGJ000000000	B2	648	648						afa / draBC	yfcV		iutA	fyuA	chuA						traT	kpsMTII		blaCTX-M-15	blaOXA-1	blaTEM-1B	aadA5	aac(3)-IIa					sul1	dfrA17			tet(B)			catB3				gyrA (p.S83L)	gyrA (p.D87N)
B-12738	K19	2004	UTI	SU		B2	648	648	fimH						yfcV				chuA							kpsMTII		blaCTX-M-15				aph(3')-VIa	aph(6)-Id	aph(3'')-Ib							tet(B)							gyrA (p.S83L)	gyrA (p.D87N)
B-13784	U137	2016	UTI	SRIUIR		B2	648	3177	fimH						yfcV		iutA	fyuA	chuA					ompT	traT	kpsMTII		blaTEM-1B	blaCTX-M-15		aadA5	aph(6)-Id	aph(3'')-Ib				sul1	dfrA17			tet(B)							gyrA (p.S83L)	gyrA (p.D87N)
B-8969	U149	2016	UTI	SRIUIR	JAHWER000000000	B2	648	648						afa / draBC	yfcV		iutA	fyuA	chuA					ompT	traT	kpsMTII		blaCTX-M-15	blaOXA-1			aac(3)-IIa					sul1	dfrA17						catB3
B-8970	K353	2006	UTI	SU	JAHWEE000000000	B2	12	12	fimH			papGII		afa / draBC	yfcV		iutA	fyuA	chuA		hlyA	usp	vat	ompT	traT	kpsMTII		blaCTX-M-14b	blaTEM-1B								sul2	dfrA14			tet(B)
B-12824	A1785	2017	UTI	NMRCOGP		B2	95	95									iutA					usp			traT	kpsMTII
B-12809	A12	2017	UTI	Saint Petersburg		B2	95	140	fimH						yfcV			fyuA	chuA			usp	vat	ompT		kpsMTII					aadA1	aadA2b					sul3				tet(A)		cmlA1					gyrA (p.S83L)	parC (p.S80I)
B-12782	U23	2016	СhС	IDCHY		B2		127	fimH	sfaS			papGIII		yfcV	iroN		fyuA	chuA	cnf1	hlyA	usp	vat	ompT		kpsMTII															tet(B)
B-10467	U71	2016	UTI	SRIUIR	JBKSHE000000000	B2		127	fimH	sfaS			papGIII		yfcV	iroN		fyuA	chuA	cnf1	hlyA	usp	vat	ompT		kpsMTII															tet(B)
B-8965	U115	2016	UTI	SRIUIR	JAHWEP000000000	B2		127	fimH				papGIII		yfcV			fyuA	chuA	cnf1	hlyA	usp	vat	ompT																	tet(B)
B-13796	U151	2016	UTI	SRIUIR		B2		127	fimH	sfaS			papGIII		yfcV	iroN	iutA	fyuA	chuA	cnf1	hlyA	usp	vat	ompT				blaCTX-M-3													tet(B)
B-10488	U298	2019	СhС	Obolensk	JBKSGH000000000	B2		127	fimH	sfaS			papGIII		yfcV	iroN		fyuA		cnf1		usp	vat	ompT		kpsMTII
B-12805	A11	2017	UTI	Saint Petersburg		B2		2015	fimH				papGIII		yfcV	iroN		fyuA	chuA	cnf1	hlyA	usp	vat	ompT		kpsMTII		blaTEM-1B	blaCTX-M-3
B-12822	A105	2017	UTI	NMRCOGP		B2		372	fimH				papGIII			iroN	iutA	fyuA		cnf1	hlyA	usp		ompT	traT			blaTEM-1B				aph(6)-Id	aph(3')-Ia	aph(3'')-Ib			sul2
B-12806	A18	2017	UTI	Saint Petersburg		B2	73	73	fimH		focG	papGII			yfcV	iroN	iutA	fyuA	chuA			usp	vat	ompT		kpsMTII
B-9015	U292	2019	СhС	Obolensk	JAHWFJ000000000	B2	73	73	fimH		focG	papGII			yfcV	iroN	iutA	fyuA	chuA	cnf1	hlyA	usp	vat	ompT		kpsMTII		blaTEM-1B									sul1						catA1
B-13805	U163	2016	UTI	SRIUIR		B2	73	73	fimH		focG	papGII	papGIII		yfcV	iroN	iutA	fyuA	chuA	cnf1	hlyA	usp	vat	ompT				blaCTX-M-14	blaOXA-1		aadA1						sul1				tet(B)		catA1
B-9003	U217	2019	UTI	SRIUIR	JAHWFE000000000	B2	73	73	fimH	sfaS	focG		papGIII		yfcV	iroN	iutA	fyuA	chuA	cnf1	hlyA	usp	vat	ompT		kpsMTII		blaTEM-1D
B-12825	A2697	2017	UTI	NMRCOGP		B2	73	73	fimH				papGIII		yfcV	iroN		fyuA		cnf1	hlyA	usp		ompT		kpsMTII
B-12821	A2344	2017	СhС	NMRCOGP		B2	73	1154	fimH	sfaS	focG		papGIII			iroN		fyuA		cnf1	hlyA	usp		ompT		kpsMTII
B-8972	U17	2016	OB	IDCHY	JAHWEH000000000	B2	73	73	fimH		focG	papGII			yfcV	iroN	iutA	fyuA	chuA		hlyA	usp	vat	ompT		kpsMTII		blaTEM-1C
B-8550	U4	2016	СhС	Obolensk	SERR00000000	B2		141	fimH	sfaS	focG		papGIII		yfcV	iroN		fyuA	chuA	cnf1	hlyA	usp	vat	ompT		kpsMTII
B-8431	U15	2017	СhС	IDCHY	SERV00000000	B2		141	fimH	sfaS	focG		papGIII		yfcV	iroN		fyuA	chuA	cnf1	hlyA	usp	vat	ompT	traT	kpsMTII
B-12813	A2880	2017	UTI	NMRCOGP		B2		141	fimH	sfaS			papGIII		yfcV	iroN		fyuA		cnf1	hlyA	usp		ompT
B-12814	A2813	2017	UTI	NMRCOGP		B2		141	fimH	sfaS			papGIII		yfcV	iroN		fyuA		cnf1	hlyA	usp		ompT		kpsMTII
B-13817	B590/1	2018	UTI	NMRCN		B2		141	fimH	sfaS			papGIII		yfcV	iroN		fyuA	chuA	cnf1	hlyA	usp	vat	ompT	traT	kpsMT II
B-13818	B552	2018	UTI	NMRCN		B2		141	fimH	sfaS			papGIII		yfcV	iroN		fyuA	chuA	cnf1	hlyA	usp	vat	ompT	traT	kpsMT II
B-13819	B590/2	2018	UTI	NMRCN		B2		141	fimH	sfaS			papGIII		yfcV	iroN		fyuA	chuA	cnf1	hlyA	usp	vat	ompT	traT	kpsMT II
B-13821	B591/1	2018	UTI	NMRCN		B2		141	fimH	sfaS			papGIII		yfcV	iroN		fyuA	chuA	cnf1	hlyA	usp	vat	ompT	traT	kpsMT II
B-12781	U21	2017	UTI	IDCHY		B2		141	fimH	sfaS	focG		papGIII		yfcV	iroN		fyuA	chuA	cnf1	hlyA	usp	vat	ompT		kpsMTII
B-12808	A7	2017	UTI	Saint Petersburg		B2		141	fimH						yfcV	iroN		fyuA	chuA			usp	vat	ompT		kpsMTII
B-12826	A4129	2017	UTI	NMRCOGP		B2		135	fimH							iroN	iutA	fyuA				usp
B-8771	A6	2017	UTI	NMRCOGP	JAHWEU000000000	B2		569	fimH						yfcV			fyuA	chuA			usp	vat	ompT	traT	kpsMTII		blaTEM-1B													tet(B)
B-12803	A2	2017	UTI	Saint Petersburg		B2		569	fimH						yfcV			fyuA	chuA			usp	vat	ompT	traT	kpsMTII		blaTEM-1B													tet(B)
B-8724	U19	2016	СhС	IDCHY	JACSYM000000000	B2		10102	fimH						yfcV	iroN		fyuA	chuA				vat	ompT	traT
B-8737	U20	2016	С	IDCHY	JABUNK000000000	B2	14	14	fimH			papGII			yfcV	iroN	iutA	fyuA	chuA		hlyA	usp	vat	ompT	traT	kpsMTII		blaTEM-1D
B-12807	A8	2017	UTI	Saint Petersburg		B2	14	14	fimH			papGII			yfcV	iroN	iutA	fyuA	chuA		hlyA	usp	vat	ompT	traT	kpsMTII
B-8772	U	2015	СhС	Obolensk	JAHWEX000000000	B2	14	1193	fimH						yfcV		iutA	fyuA	chuA			usp	vat	ompT		kpsMTII																						gyrA (p.S83L)	gyrA (p.D87N)
B-9006	U183	2019	UTI	SRIUIR	JAHWEZ000000000	B2	14	1193	fimH						yfcV		iutA	fyuA	chuA			usp	vat	ompT		kpsMTII		blaOXA-1	blaCMY-2																			gyrA (p.S83L)	gyrA (p.D87N)
B-13814	м4189Е/17	2017	UTI	NMRCN		B2	14	1193	fimH						yfcV		iutA	fyuA	chuA			usp	vat	ompT		kpsMT II		blaCTX-M-3	blaTEM-1B			aph(6)-Id	aph(3'')-Ib				sul2											gyrA (p.S83L)	gyrA (p.D87N)
B-8726	U172	2018	AB	SRIUIR	JABUNF000000000	B2	14	1858	fimH	sfaS			papGIII		yfcV	iroN		fyuA	chuA	cnf1	hlyA	usp	vat	ompT
B-8727	U173	2018	AB	SRIUIR	JABUNE000000000	B2	14	1858	fimH	sfaS			papGIII		yfcV	iroN		fyuA	chuA	cnf1	hlyA	usp	vat	ompT
B-13792	U146	2016	UTI	SRIUIR		B2	131	131	fimH						yfcV			fyuA	chuA			usp		ompT	traT	kpsMTII						aph(6)-Id	aph(3'')-Ib				sul2				tet(A)							gyrA (p.S83L)	gyrA (p.D87N)
B-13694	U174	2018	СhС	Obolensk		B2	131	131	fimH					afa / draBC	yfcV		iutA	fyuA	chuA			usp		ompT	traT	kpsMTII		blaCTX-M-15			aadA5	aph(6)-Id	aph(3'')-Ib				sul1	sul2	dfrA17		tet(A)							gyrA (p.S83L)	parE (p.I529L)
B-13702	U42	2016	UTI	SRIUIR		B2	131	131	fimH						yfcV		iutA	fyuA	chuA			usp		ompT	traT			blaCTX-M-15			aadA5	aac(3)-IId					sul1	dfrA17			tet(B)							gyrA (p.S83L)	gyrA (p.D87N)
B-12739	K39	2005	UTI	SU		B2	131	131	fimH						yfcV		iutA	fyuA	chuA			usp		ompT	traT	kpsMTII		blaTEM-1B	blaOXA-1	blaOXA-1		aac(3)-IIa									tet(A)			catB3				gyrA (p.S83L)	gyrA (p.D87N)
B-12744	K115	2005	СhС	SU		B2	131	131	fimH						yfcV	iroN	iutA	fyuA	chuA			usp		ompT	traT	kpsMTII		blaCTX-M-15	blaOXA-1	blaTEM-1B	aadA2	aac(3)-IIa	aph(6)-Id	aph(3'')-Ib			sul1	sul2	dfrA12		tet(A)			catB3				gyrA (p.S83L)	gyrA (p.D87N)
B-12750	K251	2006	UTI	SU		B2	131	131	fimH						yfcV		iutA	fyuA	chuA			usp		ompT	traT			blaTEM-1B			aadA5						sul1	dfrA17			tet(A)							gyrA (p.S83L)	gyrA (p.D87N)
B-12751	K258	2006	UTI	SU		B2	131	131	fimH						yfcV		iutA	fyuA	chuA			usp		ompT	traT	kpsMTII		blaCTX-M-15	blaTEM-1B	blaOXA-1		aac(3)-IIa									tet(A)			catB3				gyrA (p.S83L)	gyrA (p.D87N)
B-12752	K269	2006	AB	SU		B2	131	131	fimH						yfcV		iutA	fyuA	chuA			usp		ompT	traT	kpsMTII		blaCTX-M-15	blaTEM-1B	blaOXA-1		aac(3)-IIa									tet(A)			catB3				gyrA (p.S83L)	gyrA (p.D87N)
B-12753	K288	2006	UTI	SU		B2	131	131	fimH						yfcV		iutA	fyuA	chuA			usp		ompT	traT	kpsMTII		blaTEM-1B	blaCTX-M-15	blaOXA-1														catB3				gyrA (p.S83L)	gyrA (p.D87N)
B-12755	K304	2006	СhP	SU		B2	131	131	fimH						yfcV		iutA	fyuA	chuA			usp		ompT	traT	kpsMTII		blaTEM-1B	blaCTX-M-15	blaOXA-1		aac(3)-IIa									tet(A)			catB3				gyrA (p.S83L)	gyrA (p.D87N)
B-12758	K344	2006	UTI	SU		B2	131	131	fimH					afa / draBC	yfcV		iutA	fyuA	chuA			usp		ompT	traT	kpsMTII		blaTEM-1B	blaCTX-M-15	blaOXA-1	aadA5						sul1	dfrA17						catB3				gyrA (p.S83L)	gyrA (p.D87N)
B-12760	K365	2006	UTI	SU		B2	131	131	fimH					afa / draBC	yfcV		iutA	fyuA	chuA			usp		ompT	traT	kpsMTII		blaTEM-1B	blaCTX-M-15	blaOXA-1	aadA5						sul1	dfrA17			tet(A)			catB3				gyrA (p.S83L)	gyrA (p.D87N)
B-12762	K383	2006	UTI	SU		B2	131	131	fimH						yfcV		iutA	fyuA	chuA			usp		ompT	traT	kpsMTII		blaCTX-M-15	blaTEM-1B	blaOXA-1		aac(3)-IIa									tet(A)			catB3				gyrA (p.S83L)	gyrA (p.D87N)
B-12765	K451	2007	UTI	SU		B2	131	131	fimH						yfcV		iutA	fyuA	chuA			usp		ompT	traT			blaCTX-M-14	blaTEM-1B		aadA5	aph(6)-Id	aph(3'')-Ib				sul1	sul2	dfrA17		tet(A)							gyrA (p.S83L)	gyrA (p.D87N)
B-12769	K517	2007	UTI	SU		B2	131	131	fimH					afa / draBC	yfcV		iutA	fyuA	chuA			usp		ompT	traT	kpsMTII		blaCTX-M-15	blaOXA-1		aadA5						sul1	dfrA17			tet(A)			catB3				gyrA (p.S83L)	gyrA (p.D87N)
B-12770	K524	2007	UTI	SU		B2	131	131	fimH					afa / draBC	yfcV		iutA	fyuA	chuA			usp		ompT				blaCTX-M-15	blaOXA-1		aadA5	aac(3)-IIa					sul1	dfrA17			tet(A)			catB3				gyrA (p.S83L)	gyrA (p.D87N)
B-12771	K527	2007	UTI	SU		B2	131	131	fimH						yfcV		iutA	fyuA	chuA			usp		ompT	traT	kpsMTII		blaTEM-1B	blaCTX-M-15	blaOXA-1		aph(6)-Id	aph(3'')-Ib	aph(3')-VIa	aac(3)-IIa		sul2				tet(A)			catB3				gyrA (p.S83L)	gyrA (p.D87N)
B-12775	K553	2007	UTI	SU		B2	131	131	fimH					afa / draBC	yfcV		iutA	fyuA	chuA			usp		ompT	traT	kpsMTII		blaCTX-M-15	blaOXA-1		aadA5						sul1	dfrA17			tet(A)			catB3				gyrA (p.S83L)	gyrA (p.D87N)
B-12776	K589	2007	P	SU		B2	131	131	fimH						yfcV		iutA	fyuA	chuA			usp		ompT	traT	kpsMTII		blaCTX-M-15	blaTEM-1B		aadA5	aph(6)-Id	aph(3'')-Ib				sul1	sul2	dfrA17		tet(A)							gyrA (p.S83L)	gyrA (p.D87N)
B-8957	U11	2016	СhС	IDCHY	JAHWEG000000000	B2	131	131	fimH			papGII			yfcV		iutA	fyuA	chuA			usp		ompT		kpsMTII		blaCTX-M-15										dfrA14										gyrA (p.S83L)	gyrA (p.D87N)
B-8430	U12	2016	С	IDCHY	SERT00000000	B2	131	131	fimH			papGII			yfcV		iutA	fyuA	chuA	cnf1	hlyA	usp		ompT	traT	kpsMTII		blaOXA-1	blaCTX-M-15			aac(3)-IIa									tet(A)			catB3				gyrA (p.S83L)	gyrA (p.D87N)
B-8433	U28	2017	UTI	IDCHY	SERY00000000	B2	131	131	fimH						yfcV		iutA	fyuA	chuA			usp		ompT	traT	kpsMTII		blaCTX-M-14				aac(6')-Ib3					sul1	dfrA17					cmlA1					gyrA (p.S83L)	gyrA (p.D87N)
B-13696	U37	2016	UTI	SRIUIR		B2	131	131	fimH			papGII			yfcV		iutA	fyuA	chuA	cnf1	hlyA	usp		ompT	traT	kpsMTII		blaCTX-M-15	blaOXA-1		aadA5	aac(3)-IIa					sul1	dfrA17			tet(A)			catB3				gyrA (p.S83L)	gyrA (p.D87N)
B-13703	U43	2016	UTI	SRIUIR		B2	131	131	fimH					afa / draBC	yfcV		iutA	fyuA	chuA			usp		ompT	traT			blaCTX-M-15	blaOXA-1		aadA5						sul1	dfrA17			tet(A)			catB3				gyrA (p.S83L)	gyrA (p.D87N)
B-13705	U45	2016	UTI	SRIUIR		B2	131	131	fimH						yfcV		iutA	fyuA	chuA			usp		ompT	traT			blaCTX-M-15	blaTEM-1B		aadA5						sul1	dfrA17			tet(A)							gyrA (p.S83L)	gyrA (p.D87N)
B-13706	U46	2016	UTI	SRIUIR		B2	131	131	fimH						yfcV		iutA	fyuA	chuA	cnf1	hlyA	usp		ompT	traT			blaCTX-M-15	blaOXA-1		aadA5	aac(3)-IIa					sul1	dfrA17			tet(A)			catB3				gyrA (p.S83L)	gyrA (p.D87N)
B-13707	U47	2016	UTI	SRIUIR		B2	131	131	fimH						yfcV		iutA	fyuA	chuA	cnf1	hlyA	usp		ompT	traT			blaCTX-M-15	blaOXA-1		aadA5						sul1	dfrA17						catB3				gyrA (p.S83L)	gyrA (p.D87N)
B-13709	U49	2016	UTI	SRIUIR		B2	131	131	fimH						yfcV			fyuA	chuA			usp		ompT	traT			blaCTX-M-14																				gyrA (p.S83L)	gyrA (p.D87N)
B-13721	U62	2016	UTI	SRIUIR		B2	131	131	fimH			papGII			yfcV		iutA	fyuA	chuA			usp		ompT	traT	kpsMTII		blaCTX-M-15																				gyrA (p.S83L)	gyrA (p.D87N)
B-13724	U67	2016	UTI	SRIUIR		B2	131	131	fimH			papGII			yfcV		iutA	fyuA	chuA	cnf1	hlyA	usp		ompT	traT			blaCTX-M-15	blaOXA-1		aadA5	aac(3)-IIa					sul1	dfrA17			tet(A)			catB3				gyrA (p.S83L)	gyrA (p.D87N)
B-13727	U70	2016	UTI	SRIUIR		B2	131	131	fimH			papGII			yfcV		iutA	fyuA	chuA	cnf1	hlyA	usp		ompT	traT			blaCTX-M-15	blaOXA-1		aadA5						sul1	dfrA17			tet(A)			catB3				gyrA (p.S83L)	gyrA (p.D87N)
B-13728	U72	2016	UTI	SRIUIR		B2	131	131	fimH						yfcV		iutA	fyuA	chuA			usp		ompT	traT	kpsMTII		blaCTX-M-27			aadA5	aph(6)-Id	aph(3'')-Ib				sul1	sul2	dfrA17		tet(A)							gyrA (p.S83L)	gyrA (p.D87N)
B-13729	U73	2016	UTI	SRIUIR		B2	131	131	fimH			papGII		afa / draBC	yfcV		iutA	fyuA	chuA	cnf1	hlyA	usp		ompT				blaCTX-M-15	blaOXA-1															catB3				gyrA (p.S83L)	gyrA (p.D87N)
B-10468	U74	2016	UTI	SRIUIR	JBKSGN000000000	B2	131	131	fimH						yfcV			fyuA	chuA			usp		ompT				blaCTX-M-14			aadA5							dfrA17										gyrA (p.S83L)	gyrA (p.D87N)
B-13730	U77	2016	UTI	SRIUIR		B2	131	131	fimH			papGII			yfcV		iutA	fyuA	chuA	cnf1	hlyA	usp		ompT	traT			blaCTX-M-15	blaOXA-1		aadA5	aac(3)-IIa					sul1	dfrA17			tet(A)			catB3				gyrA (p.S83L)	gyrA (p.D87N)
B-13732	U79	2016	UTI	SRIUIR		B2	131	131	fimH						yfcV		iutA	fyuA	chuA	cnf1	hlyA	usp		ompT	traT	kpsMTII		blaCTX-M-15	blaOXA-1		aadA1	aadA5	ant(2'')-Ia				sul1	dfrA17					cmlA1	catB3				gyrA (p.S83L)	gyrA (p.D87N)
B-8959	U80	2016	UTI	SRIUIR	JAHWEK000000000	B2	131	131	fimH					afa / draBC	yfcV		iutA	fyuA	chuA			usp		ompT				blaOXA-1	blaCTX-M-15								sul1	dfrA17			tet(A)							gyrA (p.S83L)	gyrA (p.D87N)
B-13735	U166	2016	UTI	SRIUIR		B2	131	131	fimH						yfcV			fyuA	chuA			usp		ompT	traT			blaTEM-1B	blaCTX-M-14																			gyrA (p.S83L)	gyrA (p.D87N)
B-13736	U52	2016	UTI	SRIUIR		B2	131	131	fimH			papGII		afa / draBC	yfcV		iutA	fyuA	chuA	cnf1	hlyA	usp		ompT		kpsMTII		blaCTX-M-15	blaOXA-1															catB3				gyrA (p.S83L)	gyrA (p.D87N)
B-8960	U84	2016	UTI	SRIUIR	JAHWEL000000000	B2	131	131	fimH					afa / draBC	yfcV		iutA	fyuA	chuA			usp		ompT	traT			blaCTX-M-15	blaOXA-1								sul1	dfrA17			tet(A)			catB3				gyrA (p.S83L)	gyrA (p.D87N)
B-13738	U85	2016	UTI	SRIUIR		B2	131	131	fimH					afa / draBC	yfcV		iutA	fyuA	chuA			usp		ompT	traT			blaCTX-M-15	blaOXA-1		aadA5						sul1	dfrA17						catB3				gyrA (p.S83L)	gyrA (p.D87N)
B-13739	U86	2016	UTI	SRIUIR		B2	131	131	fimH					afa / draBC	yfcV		iutA	fyuA	chuA			usp		ompT	traT			blaCTX-M-15	blaOXA-1		aadA5						sul1	dfrA17			tet(A)			catB3				gyrA (p.S83L)	gyrA (p.D87N)
B-13740	U87	2016	UTI	SRIUIR		B2	131	131	fimH						yfcV		iutA	fyuA	chuA			usp		ompT	traT	kpsMTII		blaCTX-M-27																				gyrA (p.S83L)	gyrA (p.D87N)
B-13741	U88	2016	UTI	SRIUIR		B2	131	131	fimH			papGII			yfcV		iutA	fyuA	chuA	cnf1	hlyA	usp		ompT	traT	kpsMTII		blaCTX-M-15	blaOXA-1		aadA5						sul1	dfrA17			tet(A)			catB3				gyrA (p.S83L)	gyrA (p.D87N)
B-13744	U91	2016	UTI	SRIUIR		B2	131	131	fimH					afa / draBC	yfcV		iutA	fyuA	chuA			usp		ompT				blaCTX-M-15	blaOXA-1		aadA5						sul1	dfrA17			tet(A)			catB3				gyrA (p.S83L)	gyrA (p.D87N)
B-13746	U93	2016	UTI	SRIUIR		B2	131	131	fimH						yfcV		iutA	fyuA	chuA			usp		ompT	traT	kpsMTII		blaCTX-M-15				aph(3')-Ia									tet(A)							gyrA (p.S83L)	gyrA (p.D87N)
B-13749	U97	2016	UTI	SRIUIR		B2	131	131	fimH			papGII			yfcV		iutA	fyuA	chuA	cnf1	hlyA	usp		ompT	traT	kpsMTII		blaCTX-M-15	blaOXA-1		aadA5	aac(3)-IIa					sul1	dfrA17			tet(A)			catB3				gyrA (p.S83L)	gyrA (p.D87N)
B-10484	U100	2016	UTI	SRIUIR	JBKSGR000000000	B2	131	131	fimH						yfcV		iutA	fyuA	chuA			usp		ompT	traT	kpsMTII		blaCTX-M-27			aadA5	aph(6)-Id	aph(3'')-Ib				sul1	sul2	dfrA17		tet(A)							gyrA (p.S83L)	gyrA (p.D87N)
B-13752	U102	2016	UTI	SRIUIR		B2	131	131	fimH			papGII			yfcV		iutA	fyuA	chuA			usp		ompT	traT	kpsMTII		blaTEM-1B	blaOXA-1	blaCTX-M-15	aadA5	aac(3)-IIa	aph(3'')-Ib	aac(3)-IId			sul1	sul2	dfrA17		tet(A)			catB3				gyrA (p.S83L)	gyrA (p.D87N)
B-13756	U105	2016	UTI	SRIUIR		B2	131	131	fimH						yfcV		iutA	fyuA	chuA	cnf1	hlyA	usp		ompT	traT	kpsMTII		blaCTX-M-15	blaOXA-1		aadA5						sul1	dfrA17						catB3				gyrA (p.S83L)	gyrA (p.D87N)
B-13757	U106	2016	UTI	SRIUIR		B2	131	131	fimH						yfcV		iutA	fyuA	chuA			usp		ompT	traT	kpsMTII		blaCTX-M-27			aadA5	aph(6)-Id	aph(3'')-Ib				sul1	sul2	dfrA17		tet(A)							gyrA (p.S83L)	gyrA (p.D87N)
B-13758	U107	2016	UTI	SRIUIR		B2	131	131	fimH			papGII			yfcV		iutA	fyuA	chuA	cnf1	hlyA	usp		ompT	traT	kpsMTII		blaCTX-M-15	blaOXA-1			aac(3)-IIa									tet(A)			catB3				gyrA (p.S83L)	gyrA (p.D87N)
B-13761	U110	2016	UTI	SRIUIR		B2	131	131	fimH						yfcV		iutA	fyuA	chuA			usp		ompT		kpsMTII		blaCTX-M-15	blaOXA-1			aac(3)-IId									tet(A)			catB3				gyrA (p.S83L)	gyrA (p.D87N)
B-13763	U113	2016	UTI	SRIUIR		B2	131	131	fimH					afa / draBC	yfcV		iutA	fyuA	chuA			usp		ompT	traT			blaCTX-M-15	blaOXA-1		aadA5						sul1	dfrA17			tet(A)			catB3				gyrA (p.S83L)	gyrA (p.D87N)
B-13769	U121	2016	UTI	SRIUIR		B2	131	131	fimH						yfcV		iutA	fyuA	chuA	cnf1	hlyA	usp		ompT	traT			blaCTX-M-15	blaOXA-1			aac(3)-IIa												catB3				gyrA (p.S83L)	gyrA (p.D87N)
B-13770	U123	2016	UTI	SRIUIR		B2	131	131	fimH			papGII			yfcV		iutA	fyuA	chuA			usp		ompT		kpsMTII		blaCTX-M-27			aadA5	aph(6)-Id	aph(3'')-Ib				sul1	sul2	dfrA17		tet(A)							gyrA (p.S83L)	gyrA (p.D87N)
B-13771	U124	2016	UTI	SRIUIR		B2	131	131	fimH						yfcV		iutA	fyuA	chuA	cnf1	hlyA	usp		ompT	traT			blaCTX-M-15	blaOXA-1		aadA5	aac(3)-IIa					sul1	dfrA17			tet(A)			catB3				gyrA (p.S83L)	gyrA (p.D87N)
B-13773	U126	2016	UTI	SRIUIR		B2	131	131	fimH						yfcV		iutA	fyuA	chuA	cnf1	hlyA	usp		ompT	traT			blaCTX-M-15	blaOXA-1												tet(A)			catB3				gyrA (p.S83L)	gyrA (p.D87N)
B-13774	U127	2016	UTI	SRIUIR		B2	131	131	fimH					afa / draBC	yfcV		iutA	fyuA	chuA			usp		ompT		kpsMTII		blaCTX-M-15	blaOXA-1		aadA5						sul1	dfrA17						catB3				gyrA (p.S83L)	gyrA (p.D87N)
B-13777	U130	2016	UTI	SRIUIR		B2	131	131	fimH						yfcV		iutA	fyuA	chuA			usp		ompT	traT	kpsMTII		blaCTX-M-27																				gyrA (p.S83L)	gyrA (p.D87N)
B-13778	U131	2016	UTI	SRIUIR		B2	131	131	fimH					afa / draBC	yfcV		iutA	fyuA	chuA			usp		ompT	traT	kpsMTII		blaCTX-M-15	blaOXA-1															catB3				gyrA (p.S83L)	gyrA (p.D87N)
B-13780	U133	2016	UTI	SRIUIR		B2	131	131	fimH			papGII			yfcV		iutA	fyuA	chuA			usp		ompT	traT	kpsMTII		blaCTX-M-15	blaOXA-1		aadA5	aac(3)-IIa					sul1	dfrA17						catB3				gyrA (p.S83L)	gyrA (p.D87N)
B-13781	U134	2016	UTI	SRIUIR		B2	131	131	fimH						yfcV	iroN	iutA		chuA									blaCTX-M-27			aadA5	aph(6)-Id	aph(3'')-Ib				sul1	sul2	dfrA17		tet(A)							gyrA (p.S83L)	gyrA (p.D87N)
B-13785	U138	2016	UTI	SRIUIR		B2	131	131	fimH						yfcV		iutA	fyuA	chuA			usp		ompT	traT	kpsMTII		blaCTX-M-15			aadA5	aac(3)-IIa					sul1	dfrA17										gyrA (p.S83L)	gyrA (p.D87N)
B-13787	U140	2016	UTI	SRIUIR		B2	131	131	fimH						yfcV		iutA	fyuA	chuA			usp		ompT		kpsMTII		blaCTX-M-15																				gyrA (p.S83L)	gyrA (p.D87N)
B-13790	U143	2016	UTI	SRIUIR		B2	131	131	fimH						yfcV		iutA	fyuA	chuA			usp		ompT	traT			blaCTX-M-14	blaTEM-1B		aadA5	aph(6)-Id	aph(3'')-Ib	aac(3)-IId			sul1	sul2	dfrA17		tet(A)							gyrA (p.S83L)	gyrA (p.D87N)
B-13793	U147	2016	UTI	SRIUIR		B2	131	131	fimH			papGII			yfcV		iutA	fyuA	chuA	cnf1	hlyA	usp		ompT	traT	kpsMTII		blaCTX-M-15	blaOXA-1		aadA5						sul1	dfrA17						catB3				gyrA (p.S83L)	gyrA (p.D87N)
B-13795	U150	2016	UTI	SRIUIR		B2	131	131	fimH					afa / draBC	yfcV		iutA	fyuA	chuA			usp		ompT	traT	kpsMTII		blaCTX-M-27			aadA5	aph(6)-Id	aph(3'')-Ib				sul1	sul2	dfrA17		tet(A)							gyrA (p.S83L)	gyrA (p.D87N)
B-13798	U156	2016	UTI	SRIUIR		B2	131	131	fimH						yfcV		iutA	fyuA	chuA			usp		ompT	traT			blaCTX-M-14	blaTEM-1B		aadA5	aph(6)-Id	aph(3'')-Ib	aac(3)-IId			sul2	sul1	dfrA17	dfrA14	tet(A)					qnrS1		gyrA (p.S83L)	gyrA (p.D87N)
B-12787	A31	2017	UTI	NMRCOGP		B2	131	131	fimH			papGII			yfcV			fyuA	chuA	cnf1	hlyA	usp		ompT	traT			blaCTX-M-15	blaOXA-1			aac(3)-IIa												catB3				gyrA (p.S83L)
B-12797	A16	2017	UTI	Saint Petersburg		B2	131	131	fimH																			blaCTX-M-15	blaOXA-1			aac(3)-IId									tet(A)			catB3				gyrA (p.S83L)	gyrA (p.D87N)
B-12800	A22	2017	UTI	Saint Petersburg		B2	131	131	fimH			papGII			yfcV		iutA	fyuA	chuA	cnf1	hlyA	usp		ompT	traT	kpsMTII		blaCTX-M-15																				gyrA (p.S83L)	gyrA (p.D87N)
B-12816	A4481	2017	UTI	NMRCOGP		B2	131	131	fimH			papGII			yfcV		iutA	fyuA	chuA	cnf1	hlyA	usp			traT			blaCTX-M-15	blaOXA-1			aac(3)-IIa												catB3				gyrA (p.S83L)	gyrA (p.D87N)
B-12823	A917	2017	UTI	NMRCOGP		B2	131	131	fimH			papGII			yfcV		iutA	fyuA	chuA	cnf1	hlyA	usp		ompT	traT			blaCTX-M-15	blaOXA-1			aac(3)-IIa												catB3				gyrA (p.S83L)	gyrA (p.D87N)
B-12828	AGK	2017	UTI	NMRCOGP		B2	131	131	fimH			papGII			yfcV		iutA	fyuA	chuA	cnf1	hlyA	usp			traT	kpsMTII		blaCTX-M-15	blaOXA-1			aac(3)-IIa												catB3				gyrA (p.S83L)	gyrA (p.D87N)
B-9001	U234	2019	UTI	SRIUIR	JAHWFF000000000	B2	131	131	fimH						yfcV		iutA	fyuA	chuA			usp		ompT	traT	kpsMTII		blaCTX-M-27																				gyrA (p.S83L)	gyrA (p.D87N)
B-13809	U249	2019	UTI	SRIUIR		B2	131	131	fimH						yfcV		iutA	fyuA	chuA			usp		ompT		kpsMTII																						gyrA (p.S83L)	gyrA (p.D87N)
B-13812	м3699Е/17	2017	UTI	NMRCN		B2	131	131	fimH								iutA	fyuA	chuA			usp		ompT				blaCTX-M-14				aph(6)-Id	aph(3'')-Ib				sul1	sul2			tet(A)							gyrA (p.S83L)	gyrA (p.D87N)
B-13813	м4240Е/17	2017	UTI	NMRCN		B2	131	131	fimH						yfcV			fyuA	chuA					ompT	traT	kpsMT II		blaCTX-M-27			aadA5	aph(6)-Id	aph(3'')-Ib				sul1	sul2	dfrA17		tet(A)							gyrA (p.S83L)	gyrA (p.D87N)
B-13815	м59Е/17	2017	UTI	NMRCN		B2	131	131	fimH						yfcV		iutA	fyuA	chuA			usp		ompT	traT	kpsMT II																						gyrA (p.S83L)	gyrA (p.D87N)
B-12774	K536-2	2007	UTI	SU		B2	131	131	fimH						yfcV		iutA	fyuA	chuA			usp		ompT	traT	kpsMTII		blaOXA-1	blaTEM-1B		aadA5	armA	aph(6)-Id	aph(3'')-Ib	aph(3')-VIa	aac(3)-IIa	sul1	sul2	dfrA17		tet(A)			catB3				gyrA (p.S83L)	gyrA (p.D87N)
B-13704	U44	2016	UTI	SRIUIR		B2	131	131	fimH					afa / draBC	yfcV		iutA	fyuA	chuA			usp		ompT	traT			blaCTX-M-15	blaOXA-1		aadA5						sul1	dfrA17			tet(A)			catB3				gyrA (p.S83L)	gyrA (p.D87N)
B-12819	A2498	2017	СhP	NMRCOGP		B2	131	131	fimH					afa / draBC	yfcV		iutA	fyuA				usp			traT			blaCTX-M-15	blaOXA-1	blaTEM-1B	aadA5	aac(3)-IIa					sul1	dfrA17			tet(A)			catB3				gyrA (p.S83L)	gyrA (p.D87N)
B-8958	U65	2016	UTI	SRIUIR	JAHWEI000000000	B2	131	131	fimH			papGII		afa / draBC	yfcV		iutA	fyuA	chuA	cnf1	hlyA	usp		ompT	traT			blaCTX-M-15	blaOXA-1								sul1	dfrA17			tet(A)
B-8962	U144	2016	UTI	SRIUIR	JAHWEQ000000000	B2	131	131	fimH						yfcV		iutA	fyuA	chuA	cnf1	hlyA	usp		ompT	traT			blaCTX-M-15	blaOXA-1								sul1	dfrA17			tet(A)			catB3
	UTI	urinary tract infection of unknown location
	С	cystitis
	P	pyelonephritis
	СhP	chronic pyelonephritis
	СhС	chronic cystitis
	AB	asymptomatic bacteriuria
	GP	gestational pyelonephritis
	U	urolithiasis
	OB	overactive bladder
	SRIUIR	N. Lopatkin Scientific Research Institute of Urology and Interventional Radiology
	SU	I.M. Sechenov First Moscow State Medical University
	NMRCOGP	National Medical Research Center for Obstetrics, Gynecology and Perinatology named after Academician V.I.Kulakov
	NMRCN	Burdenko National Medical Research Center for Neurosurgery
	IDCHY	Infectious Diseases Clinical Hospital of Yaroslavl region
	IDCHM	Infectious Diseases Clinical Hospital of Moscow
	FGC	phylogenetic groups Clermont
	CC	clonal complex
	ST	sequence type
[truncated: 5 more columns]

## Sheet: Table S2
	DR sequences of the repeat regions RR1, RR2, RR3, and RR4
Strain	Isolate	RR1	RR2	RR3	RR4	Genomic group	RR1	RR2	RR3	RR4
B-9008	U195	TTTCTAAGCTGCCTGTACGGCAGTGAAC	-	CCGGTTTATCCCCGCTGGCGCGGGGAACACAC	CGGTTTATCCCCGCTGGCGCGGGGAACTC	II	RR1		RR3	RR4
B-13726	U69	TTTCTAAGCTGCCTGTACGGCAGTGAAC	-	CGGTTTATCCCCGCTGGCGCGGGGAACAC	CGGTTTATCCCCGCTGGCGCGGGGAACTC	II	RR1		RR3	RR4
B-12737	U35	TTTCTAAGCTGCCTGTACGGCAGTGAAC	-	CGGTTTATCCCCGCTGGCGCGGGGAACAC	CGGTTTATCCCCGCTGGCGCGGGGAACTC	II	RR1		RR3	RR4
B-10483	U197	TTTCTAAGCTGCCTGTACGGCAGTGAAC	-	CGGTTTATCCCCGCTGGCGCGGGGAACAC	TTTCTAAGCTGCCTGTACGGCAGTGAAC	II	RR1		RR3	RR4
B-9009	U184	TTTCTAAGCTGCCTGTACGGCAGTGAAC	-	CCGGTTTATCCCCGCTGGCGCGGGGAACACAC	TCGGTTTATCCCCGCTGGCGCGGGGAACAC	II	RR1		RR3	RR4
B-8732	K100	TTTCTAAGCTGCCTGTACGGCAGTGAAC	-	CGGTTTATCCCCGCTGGCGCGGGGAACAC	CGGTTTATCCCCGCTGGCGCGGGGAACAC	I	RR1		RR3	RR4
B-10482	U239	TTTCTAAGCTGCCTGTACGGCAGTGAAC	-	CGGTTTATCCCCGCTGACGCGGGGAACTC	CGGTTTATCCCCGCTGGCGCGGGGAACAC	I	RR1		RR3	RR4
B-13697	U38.1	TTTCTAAGCTGCCTGTACGGCAGTGAAC	-	CGGTTTATCCCCGCTGGCGCGGGGAACAC	CGGTTTATCCCCGCTGACGCGGGGAACTC	I	RR1		RR3	RR4
B-12783	U25	TTTCTAAGCTGCCTGTACGGCAGTGAAC	-	CGGTTTATCCCCGCTGGCGCGGGGAACAC	CGGTTTATCCCCGCTGGCGCGGGGAACTC	II	RR1		RR3	RR4
B-13745	U92	TTTCTAAGCTGCCTGTACGGCAGTGAAC	-	CGGTTTATCCCCGCTGGCGCGGGGAACTC	CGGTTTATCCCCGCTGGCGCGGGGAACAC	I	RR1		RR3	RR4
B-12793	A19	TTTCTAAGCTGCCTGTACGGCAGTGAAC	-	CGGTTTATCCCCGCTGGCGCGGGGAACTC	CGGTTTATCCCCGCTGGCGCGGGGAACAC	I	RR1		RR3	RR4
B-12785	A21	TTTCTAAGCTGCCTGTACGGCAGTGAAC	-	TCGGTTTATCCCCGCTGGCGCGGGGAACAC	TCGGTTTATCCCCGCTGGCGCGGGGAACAC	II	RR1		RR3	RR4
B-12804	A24	TTTCTAAGCTGCCTGTACGGCAGTGAAC	-	CCGGTTTATCCCCGCTGGCGCGGGGAACACAC	TGGTTTATCCCCGCTGGCGCGGGGAACTC	II	RR1		RR3	RR4
B-13693	U34	TTTCTAAGCTGCCTGTACGGCAGTGAAC	-	CCGGTTTATCCCCGCTGGCGCGGGGAACACAC	TGGTTTATCCCCGCTGGCGCGGGGAACTC	II	RR1		RR3	RR4
B-12798	A34	TTTCTAAGCTGCCTGTACGGCAGTGAAC	-	CCGGTTTATCCCCGCTGGCGCGGGGAACACAC	CCGGTTTATCCCCGCTGGCGCGGGGAACACAC	II	RR1		RR3	RR4
B-10480	U299	TTTCTAAGCTGCCTGTACGGCAGTGAAC	-	TGGTTTATCCCCGCTGGCGCGGGGAACTC	TGGTTTATCCCCGCTGGCGCGGGGAACTC	II	RR1		RR3	RR4
B-13760	U109	TTTCTAAGCTGCCTGTACGGCAGTGAAC	-	TGGTTTATCCCCGCTGGCGCGGGGAACTC	CCGGTTTATCCCCGCTGGCGCGGGGAACACAC	II	RR1		RR3	RR4
B-13743	U90	TTTCTAAGCTGCCTGTACGGCAGTGAAC	-	AGGTTTATCCCCGCTGGCGCGGGGAACAC	CGGTTTATCCCCGCTGGCGCGGGGAACTC	I	RR1		RR3	RR4
B-13799	U157	TTTCTAAGCTGCCTGTACGGCAGTGAAC	-	TCGGTTTATCCCCGCTGGCGCGGGGAACAC	CGGTTTATCCCCGCTGGCGCGGGGAACTC	I	RR1		RR3	RR4
B-12746	K217	TTTCTAAGCTGCCTGTACGGCAGTGAAC	-	CGGTTTATCCCCGCTGGCGCGGGGAACTC	TCGGTTTATCCCCGCTGGCGCGGGGAACAC	I	RR1		RR3	RR4
B-13810	U288	TTTCTAAGCTGCCTGTACGGCAGTGAAC	-	CGGTTTATCCCCGCTGGCGCGGGGAACTC	GGTTTATCCCCGCTGGCGCGGGGAACAC	I	RR1		RR3	RR4
B-13804	U162	TTTCTAAGCTGCCTGTACGGCAGTGAAC	-	GGTTTATCCCCGCTGGCGCGGGGAACAC	CGGTTTATCCCCGCTGGCGCGGGGAACTC	I	RR1		RR3	RR4
B-13720	U61	TTTCTAAGCTGCCTGTACGGCAGTGAAC	-	CGGTTTATCCCCGCTGGCGCGGGGAACTC	GGTTTATCCCCGCTGGCGCGGGGAACAC	I	RR1		RR3	RR4
B-8734	K369	TTTCTAAGCTGCCTGTACGGCAGTGAAC	-	CGGTTTATCCCCGCTGGCGCGGGGAACTC	GGTTTATCCCCGCTGGCGCGGGGAACAC	I	RR1		RR3	RR4
B-12745	K139	TTTCTAAGCTGCCTGTACGGCAGTGAAC	-	CGGTTTATCCCCGCTGGCGCGGGGAACTC	GGTTTATCCCCGCTGGCGCGGGGAAC	I	RR1		RR3	RR4
B-13789	U142	TTTCTAAGCTGCCTGTACGGCAGTGAAC	-	CGGTTTATCCCCGCTGGCGCGGGGAACTC	TCGGTTTATCCCCGCTGGCGCGGGGAACAC	I	RR1		RR3	RR4
B-12766	K457	TTTCTAAGCTGCCTGTACGGCAGTGAAC	-	GGTTTATCCCCGCTGGCGCGGGGAAC	CGGTTTATCCCCGCTGGCGCGGGGAACTC	I	RR1		RR3	RR4
B-12742	K110	TTTCTAAGCTGCCTGTACGGCAGTGAAC	-	GGTTTATCCCCGCTGGCGCGGGGAAC	CGGTTTATCCCCGCTGGCGCGGGGAACTC	I	RR1		RR3	RR4
B-12764	K446	TTTCTAAGCTGCCTGTACGGCAGTGAAC	-	CGGTTTATCCCTGCTGGCGCGGGGAACTC	GGTTTATCCCCGCTGGCGCGGGGAACAC	I	RR1		RR3	RR4
B-12754	K303	TTTCTAAGCTGCCTGTACGGCAGTGAAC	-	TTTATCCCCGCTGGCGCGGGGAACAC	CGGTTTATCCCCGCTGGCGCGGGGAACTC	II	RR1		RR3	RR4
B-8736	K181	TTTCTAAGCTGCCTGTACGGCAGTGAAC	-	CGGTTTATCCCCGCTGGCGCGGGGAACTC	TTTATCCCCGCTGGCGCGGGGAACAC	II	RR1		RR3	RR4
B-10465	U41.2	TTTCTAAGCTGCCTGTACGGCAGTGAAC	-	CGATTTATCCCCGCTGGCGCGGGGAACAC	CGGTTTATCCCCGCTGGCGCGGGGAACTC	II	RR1		RR3	RR4
B-13808	U246	TTTCTAAGCTGCCTGTACGGCAGTGAAC	-	TCGGTTTATCCCCGCTGGCGCGGGGAACACT	GGTTTATCCCCGCTGGCGCGGGGAACAC	II	RR1		RR3	RR4
B-8432	U24	TTTCTAAGCTGCCTGTACGGCAGTGAAC	-	CGGTTTATCCCCGCTGGCGCGGGGAACAC	CGGTTTATCCCCGCTGGCGCGGGGAACAC	II	RR1		RR3	RR4
B-12778	U13	TTTCTAAGCTGCCTGTACGGCAGTGAAC	-	CGGTTTATCCCCGCTGGCGCGGGGAACTC	TCGGTTTATCCCCGCTGGCGCGGGGAACAC	I	RR1		RR3	RR4
B-12780	U18	TTTCTAAGCTGCCTGTACGGCAGTGAAC	-	AGGTTTATCCCCGCTGGCGCGGGGAACAC	CCGGTTTATCCCCGCTGGCGCGGGGAACACAC	II	RR1		RR3	RR4
B-13731	U78	TTTCTAAGCTGCCTGTACGGCAGTGAAC	-	CGGTTTATCCCCGCTGGCGCGGGGAACTC	CGGTTTATCCCCGCTGGCGCGGGGAACAC	I	RR1		RR3	RR4
B-8735	K447	TTTCTAAGCTGCCTGTACGGCAGTGAAC	-	TTTCTAAGCTGCCTGTACGGCAGTGAACG	CGGTTTATCCCCGCTGGCGCGGGGAACAC	II	RR1		RR3	RR4
B-13701	U40	TTTCTAAGCTGCCTGTACGGCAGTGAAC	-	AGGTTTATCCCCGCTGGCGCGGGGAACAC	CCGGTTTATCCCCGCTGGCGCGGGGAACACAC	II	RR1		RR3	RR4
B-13754	U104.1	TTTCTAAGCTGCCTGTACGGCAGTGAAC	-	CGGTTTATCCCCGCTGGCGCGGGGAACAC	CGGTTTATCCCCGCTGGCGCGGGGAACAC	II	RR1		RR3	RR4
B-13751	U101	TTTCTAAGCTGCCTGTACGGCAGTGAAC	-	CGGTTTATCCCCGCTGGCGCGGGGAACAC	CGGTTTATCCCCGCTGGCGCGGGGAACAC	II	RR1		RR3	RR4
B-12768	K510	TTTCTAAGCTGCCTGTACGGCAGTGAAC	-	CGGTTTATCCCCGCTGGCGCGGGGAACAC	CGGTTTATCCCCGCTGGCGCGGGGAACAC	II	RR1		RR3	RR4
B-8731	U153	TTTCTAAGCTGCCTGTACGGCAGTGAAC	-	CGGTTTATCCCCGCTGGCGCGGGGAACAC	CCGGTTTATCCCCGCTGGCGCGGGGAACACAC	II	RR1		RR3	RR4
B-13715	U56	TTTCTAAGCTGCCTGTACGGCAGTGAAC	-	CGGTTTATCCCCGCTGACGCGGGGAACAC	CGGTTTATCCCCGCTGGCGCGGGGAACAC	II	RR1		RR3	RR4
B-13766	U118.1	TTTCTAAGCTGCCTGTACGGCAGTGAAC	-	CGGTTTATCCCCGCTGACGCGGGGAACAC	CGGTTTATCCCCGCTGGCGCGGGGAACAC	II	RR1		RR3	RR4
B-13782	U135	TTTCTAAGCTGCCTGTACGGCAGTGAAC	-	CCGGTTTATCCCCGCTGGCGCGGGGAACACAC	CCGGTTTATCCCCGCTGGCGCGGGGAACACAC	II	RR1		RR3	RR4
B-12743	K111	TTTCTAAGCTGCCTGTACGGCAGTGAAC	-	CGGTTTATCCCCGCTGGCGCGGGGAACAC	CGGTTTATCCCCGCTGGCGCGGGGAACAC	II	RR1		RR3	RR4
B-12761	K370	TTTCTAAGCTGCCTGTACGGCAGTGAAC	-	CGGTTTATCCCCGCTGGCGCGGGGAACACT	CCGGTTTATCCCCGCTGGCGCGGGGAACACAC	II	RR1		RR3	RR4
B-8768	U26	TTTCTAAGCTGCCTGTACGGCAGTGAAC	-	CGGTTTATCCCCGCTGGCGCGGGGAACTC	CGGTTTATCCCCGCTGGCGCGGGGAACAC	II	RR1		RR3	RR4
B-12817	A709	TTTCTAAGCTGCCTGTACGGCAGTGAAC	-	CCGGTTTATCCCCGCTGGCGCGGGGAACACAC	TGGTTTATCCCCGCTGGCGCGGGGAACTC	II	RR1		RR3	RR4
B-13725	U68	TTTCTAAGCTGCCTGTACGGCAGTGAAC	-	CGGTTTATCCCCGCTGGCGCGGGGAACTC	CCGGTTTATCCCCGCTGGCGCGGGGAACACAC	II	RR1		RR3	RR4
B-12777	U8	TTTCTAAGCTGCCTGTACGGCAGTGAAC	-	CGGTTTATCCCCGCTGGCGCGGGGAACAC	CGGTTTATCCCCGCTGGCGCGGGGAACAC	II	RR1		RR3	RR4
B-10470	U76	TTTCTAAGCTGCCTGTACGGCAGTGAAC	-	CCGGTTTATCCCCGCTGGCGCGGGGAACACAC	CCGGTTTATCCCCGCTGGCGCGGGGAACACAC	II	RR1		RR3	RR4
B-8552	U14	TTTCTAAGCTGCCTGTACGGCAGTGAAC	-	CGGTTTATCCCCGCTGGCGCGGGGAACAC	CGGTTTATCCCCGCTGGCGCGGGGAACAC	II	RR1		RR3	RR4
B-13811	м3872Е/17	TTTCTAAGCTGCCTGTACGGCAGTGAAC	-	CGGTTTATCCCCGCTGGCGCGGGGAACAC	CGGTTTATCCCCGCTGGCGCGGGGAACAC	II	RR1		RR3	RR4
B-12749	K244	TTTCTAAGCTGCCTGTACGGCAGTGAAC	-	TCGGTTTATCCCCGCTGGCGCGGGGAACACT	CCGGTTTATCCCCGCTGGCGCGGGGAACACAC	II	RR1		RR3	RR4
B-12756	K313	TTTCTAAGCTGCCTGTACGGCAGTGAAC	-	TCGGTTTATCCCCGCTGGCGCGGGGAACACT	TCGGTTTATCCCCGCTGGCGCGGGGAACACT	II	RR1		RR3	RR4
B-12792	A1	TTTCTAAGCTGCCTGTACGGCAGTGAAC	-	CGGTTTATCCCCGCTGGCGCGGGGAACAC	CGGTTTATCCCCGCTGGCGCGGGGAACAC	II	RR1		RR3	RR4
B-10466	U51	TTTCTAAGCTGCCTGTACGGCAGTGAAC	-	CGGTTTATCCCCGCTGGCGCGGGGAACAC	CGGTTTATCCCCGCTGGCGCGGGGAACAC	II	RR1		RR3	RR4
B-13700	U39	TTTCTAAGCTGCCTGTACGGCAGTGAAC	-	TCGGTTTATCCCCGCTGGCGCGGGGAACACT	CGGTTTATCCCCGCTGGCGCGGGGAACTC	II	RR1		RR3	RR4
B-12790	A17	TTTCTAAGCTGCCTGTACGGCAGTGAAC	-	CCGGTTTATCCCCGCTGGCGCGGGGAACACAC	CGGTTTATCCCCGCTGGCGCGGGGAACTC	II	RR1		RR3	RR4
B-12748	K236	TTTCTAAGCTGCCTGTACGGCAGTGAAC	-	CCGGTTTATCCCCGCTGGCGCGGGGAACACAC	CGGTTTATCCCCGCTGGCGCGGGGAACTC	II	RR1		RR3	RR4
B-12759	K357	TTTCTAAGCTGCCTGTACGGCAGTGAAC	-	CGGTTTATCCCCGCTGGCGCGGGGAACACT	CGGTTTATCCCCGCTGGCGCGGGGAACTC	II	RR1		RR3	RR4
B-12740	K41	TTTCTAAGCTGCCTGTACGGCAGTGAAC	-	CGGTTTATCCCCGCTGACGCGGGGAACAC	TTTCTAAGCAGCCTGTACGGCAGTGAAC	II	RR1		RR3	RR4
B-8733	K113	TTTCTAAGCTGCCTGTACGGCAGTGAAC	-	CGGTTTATCCCCGCTGACGCGGGGAACAC	CGGTTTATCCCCGCTGACGCGGGGAACAC	II	RR1		RR3	RR4
B-12791	A20	TTTCTAAGCTGCCTGTACGGCAGTGAAC	-	CGGTTTATCCCCGCTGGCGCGGGGAACTC	CGGTTTATCCCCGCTGGCGCGGGGAACAC	II	RR1		RR3	RR4
B-8725	U170	TTTCTAAGCTGCCTGTACGGCAGTGAAC	-	CCGGTTTATCCCCGCTGGCGCGGGGAACACAC	CGGTTTATCCCCGCTGGCGCGGGGAACTC	II	RR1		RR3	RR4
B-9014	U275	TTTCTAAGCTGCCTGTACGGCAGTGAAC	-	CGGTTTATCCCCGCTGGCGCGGGGAACTC	CGGTTTATCCCCGCTGGCGCGGGGAACAC	II	RR1		RR3	RR4
B-12767	K465	TTTCTAAGCTGCCTGTACGGCAGTGAAC	-	CCGGTTTATCCCCGCTGGCGCGGGGAACACAC	CGGTTTATCCCCGCTGGCGCGGGGAACTC	II	RR1		RR3	RR4
B-12779	U16	TTTCTAAGCTGCCTGTACGGCAGTGAAC	-	CGGTTTATCCCCGCTGGCGCGGGGAACAC	CGGTTTATCCCCGCTGGCGCGGGGAACTC	II	RR1		RR3	RR4
B-12802	A5	TTTCTAAGCTGCCTGTACGGCAGTGAAC	-	CGGTTTATCCCCGCTGGCGCGGGGAACAC	CGGTTTATCCCCGCTGGCGCGGGGAACTC	II	RR1		RR3	RR4
B-12810	A15	TTTCTAAGCTGCCTGTACGGCAGTGAAC	-	CGGTTTATCCCCGCTGGCGCGGGGAACTC	CGGTTTATCCCCGCTGGCGCGGGGAACAC	II	RR1		RR3	RR4
B-12818	A668	TTTCTAAGCTGCCTGTACGGCAGTGAAC	-	CGGTTTATCCCCGCTGGCGCGGGGAACAC	CGGTTTATCCCCGCTGGCGCGGGGAACTC	II	RR1		RR3	RR4
B-12827	A7976	TTTCTAAGCTGCCTGTACGGCAGTGAAC	-	CGGTTTATCCCCGCTGGCGCGGGGAACAC	CGGTTTATCCCCGCTGGCGCGGGGAACTC	II	RR1		RR3	RR4
B-9013	U252	TTTCTAAGCTGCCTGTACGGCAGTGAAC	-	CGGTTTATCCCCGCTGGCGCGGGGAACTC	CGGTTTATCCCCGCTGGCGCGGGGAACAC	II	RR1		RR3	RR4
B-12757	K316	TTTCTAAGCTGCCTGTACGGCAGTGAAC	-	CGGTTTATCCCCGCTGGCGCGGGGAACTC	CGGTTTATCCCCGCTGGCGCGGGGAACAC	II	RR1		RR3	RR4
B-12812	A29	TTTCTAAGCTGCCTGTACGGCAGTGAAC	-	CGGTTTATCCCCGCTGGCGCGGGGAACTC	CGGTTTATCCCCGCTGGCGCGGGGAACAC	II	RR1		RR3	RR4
B-12815	A2782	TTTCTAAGCTGCCTGTACGGCAGTGAAC	-	CGGTTTATCCCCGCTGGCGCGGGGAACAC	CGGTTTATCCCCGCTGGCGCGGGGAACTC	II	RR1		RR3	RR4
B-9007	U191	TTTCTAAGCTGCCTGTACGGCAGTGAAC	-	CGGTTTATCCCCGCTGGCGCGGGGAACTC	CGGTTTATCCCCGCTGGCGCGGGGAACAC	II	RR1		RR3	RR4
B-9010	U202k	TTTCTAAGCTGCCTGTACGGCAGTGAAC	-	CGGTTTATCCCCGCTGGCGCGGGGAACTC	TTTATCCCCGCTGGCGCGGGGAACAC	II	RR1		RR3	RR4
B-6568	K26	TTTCTAAGCTGCCTGTACGGCAGTGAAC	-	TTTATCCCCGCTGGCGCGGGGAACAC	CGGTTTATCCCCGCTGGCGCGGGGAACTC	II	RR1		RR3	RR4
B-12763	K427	TTTCTAAGCTGCCTGTACGGCAGTGAAC	-	CGATTTATCCCCGCTGGCGCGGGGAACACC	CGGTTTATCCCCGCTGGCGCGGGGAACTC	II	RR1		RR3	RR4
B-12772	K528	TTTCTAAGCTGCCTGTACGGCAGTGAAC	-	TTTATCCCCGCTGGCGCGGGGAACAC	CGGTTTATCCCCGCTGGCGCGGGGAACTC	II	RR1		RR3	RR4
B-13708	U48	TTTCTAAGCTGCCTGTACGGCAGTGAAC	-	CGATTTATCCCCGCTGGCGCGGGGAACACC	CGGTTTATCCCCGCTGGCGCGGGGAACTC	II	RR1		RR3	RR4
B-13719	U60	TTTCTAAGCTGCCTGTACGGCAGTGAAC	-	CGATTTATCCCCGCTGGCGCGGGGAACACC	CGGTTTATCCCCGCTGGCGCGGGGAACTC	II	RR1		RR3	RR4
B-13767	U118.2	TTTCTAAGCTGCCTGTACGGCAGTGAAC	-	TTTATCCCCGCTGGCGCGGGGAACAC	TTTATCCCCGCTGGCGCGGGGAACAC	II	RR1		RR3	RR4
B-13768	U119	TTTCTAAGCTGCCTGTACGGCAGTGAAC	-	TTTATCCCCGCTGGCGCGGGGAACAC	CGGTTTATCCCCGCTGGCGCGGGGAACTC	II	RR1		RR3	RR4
B-13772	U125	TTTCTAAGCTGCCTGTACGGCAGTGAAC	-	CGATTTATCCCCGCTGGCGCGGGGAACACC	CGGTTTATCCCCGCTGGCGCGGGGAACTC	II	RR1		RR3	RR4
B-13788	U141	TTTCTAAGCTGCCTGTACGGCAGTGAAC	-	CGATTTATCCCCGCTGGCGCGGGGAACACC	CGGTTTATCCCCGCTGGCGCGGGGAACTC	II	RR1		RR3	RR4
B-8738	K261	TTTCTAAGCTGCCTGTACGGCAGTGAAC	-	CGGTTTATCCCCGCTGGCGCGGGGAACAC	CGGTTTATCCCCGCTGGCGCGGGGAACTC	III	RR1		RR3	RR4
B-9002	U235	TTTCTAAGCTGCCTGTACGGCAGTGAAC	-	CGGTTTATCCCCGCTGGCGCGGGGAACAC	CGGTTTATCCCCGCTGGCGCGGGGAACTC	II	RR1		RR3	RR4
B-12747	K220	TTTCTAAGCTGCCTGTACGGCAGTGAAC	-	CGGTTTATCCCCGCTGGCGCGGGGAACTC	CGGTTTATCCCCGCTGGCGCGGGGAACTC	III	RR1		RR3	RR4
B-13807	U171	TTTCTAAGCTGCCTGTACGGCAGTGAAC	-	CGGTTTATCCCCGCTGACGCGGGGAACAC	CGGTTTATCCCCGCTGGCGCGGGGAACTC	II	RR1		RR3	RR4
B-6762	K340	TTTCTAAGCTGCCTGTACGGCAGTGAAC	-	CGGTTTATCCCCGCTGACGCGGGGAACAC	CGGTTTATCCCCGCTGGCGCGGGGAACTC	II	RR1		RR3	RR4
B-13714	U55	TTTCTAAGCTGCCTGTACGGCAGTGAAC	-	CGGTTTATCCCCGCTGACGCGGGGAACAC	CGGTTTATCCCCGCTGGCGCGGGGAACTC	II	RR1		RR3	RR4
B-13776	U129	TTTCTAAGCTGCCTGTACGGCAGTGAAC	-	CGGTTTATCCCCGCTGGCGCGGGGAACAC	CGGTTTATCCCCGCTGGCGCGGGGAACTC	II	RR1		RR3	RR4
B-12820	A3122	TTTCTAAGCTGCCTGTACGGCAGTGAAC	-	-	-	IX	RR1
B-12786	A9/A13	TTTCTAAGCTGCCTGTACGGCAGTGAAC	-	-	-	IX	RR1
B-12796	A3	TTTCTAAGCTGCCTGTACGGCAGTGAAC	-	CGGTTTATCCCCGCTGACGCGGGGAACTC	CGGTTTATCCCCGCTGACGCGGGGAACTC	I	RR1		RR3	RR4
B-13717	U58	TTTCTAAGCTGCCTGTACGGCAGTGAAC	-	TCGGTTTATCCCCGCTGGCGCGGGGAACAC	CGGTTTATCCCCGCTAGCGCGGGGAACTC	II	RR1		RR3	RR4
B-12784	A27	TTTCTAAGCTGCCTGTACGGCAGTGAAC	-	CGGTTTATCCCCGCTGGCGCGGGGAACAC	CGGTTTATCCCCGCTAGCGCGGGGAACTC	II	RR1		RR3	RR4
B-13762	U111	TTTCTAAGCTGCCTGTACGGCAGTGAAC	-	CGGTTTATCCCCGCTAGCGCGGGGAACTC	GGTTTATCCCCGCTGGCGCGGGGAACAC	II	RR1		RR3	RR4
B-13764	U116	TTTCTAAGCTGCCTGTACGGCAGTGAAC	-	CGGTTTATCCCCGCTAGCGCGGGGAACTC	GGTTTATCCCCGCTGGCGCGGGGAACAC	II	RR1		RR3	RR4
B-12794	A23	TTTCTAAGCTGCCTGTACGGCAGTGAAC	-	CCGGTTTATCCCCGCTGGCGCGGGGAACACAC	CCGGTTTATCCCCGCTGGCGCGGGGAACACAC	II	RR1		RR3	RR4
B-12801	A26	TTTCTAAGCTGCCTGTACGGCAGTGAAC	-	CCGGTTTATCCCCGCTGGCGCGGGGAACACAC	CGGTTTATCCCCGCTGGCGCGGGGAACACT	II	RR1		RR3	RR4
B-13786	U139	-	-	GGTTTATCCCCGCTGGCGCAGGGAACACG	-	IV			RR3
B-8551	U10	-	-	-	-	V
B-8553	U22	-	-	-	-	V
B-13816	J1603	TTTCTAAGCTGCCTGTACGGCAGTGAAC	-	TGGTTTATCCCCGCTGGCGCGGGGAACTC	CGGTTTATCCCCGCTGGCGCGGGGAACAC	I	RR1		RR3	RR4
B-13797	U154	TTTCTAAGCTGCCTGTACGGCAGTGAAC	-	CGGTTTATCCCCGCTGGCGCGGGGAACTC	CGGTTTATCCCCGCTGGCGCGGGGAACAC	I	RR1		RR3	RR4
B-8968	U122	TTTCTAAGCTGCCTGTACGGCAGTGAAC	-	CGGTTTATCCCCGCTGGCGCGGGGAACTC	CGGTTTATCCCCGCTGGCGCGGGGAACACT	I	RR1		RR3	RR4
B-12738	K19	TTTCTAAGCTGCCTGTACGGCAGTGAAC	-	CGGTTTATCCCCGCTGGCGCGGGGAACTC	CGGTTTATCCCCGCTGGCGCGGGGAACAC	I	RR1		RR3	RR4
B-13784	U137	TTTCTAAGCTGCCTGTACGGCAGTGAAC	-	CGGTTTATCCCCGCTGGCGCGGGGAACTC	CGGTTTATCCCCGCTGGCGCGGGGAACAC	I	RR1		RR3	RR4
B-8969	U149	TTTCTAAGCTGCCTGTACGGCAGTGAAC	-	TTTATCCCCGCTGGCGCGGGGAACAC	CGGTTTATCCCCGCTGGCGCGGGGAACTC	II	RR1		RR3	RR4
B-8970	K353	TTTCTAAGCTGCCTGTACGGCAGTGAAC	-	-	-	IX	RR1
B-12824	A1785	TTTCTAAGCTGCCTGTACGGCAGTGAAC	TTTCTAAGCTGCCTGTACGGCAGTGAAC	-	-	VIII	RR1	RR2
B-12809	A12	TTTCTAAGCTGCCTGTACGGCAGTGAAC	TTTCTAAGCTGCCTGTACGGCAGTGAAC	-	-	VIII	RR1	RR2
B-12782	U23	TTTCTAAGCTGCCTGTACGGCAGTGAAC	-	-	-	VI	RR1
B-10467	U71	TTTCTAAGCTGCCTGTACGGCAGTGAAC	-	-	-	VI	RR1
B-8965	U115	TTTCTAAGCTGCCTGTACGGCAGTGAAC	-	-	-	VI	RR1
B-13796	U151	TTTCTAAGCTGCCTGTACGGCAGTGAAC	-	-	-	VI	RR1
B-10488	U298	TTTCTAAGCTGCCTGTACGGCAGTGAAC	-	-	-	VI	RR1
B-12805	A11	TTTCTAAGCTGCCTGTACGGCAGTGAAC	TTTCTAAGCTGCCTGTACGGCAGTGAAC	-	-	VIII	RR1	RR2
B-12822	A105	TTTCTAAGCTGCCTGTACGGCAGTGAAC	-	-	-	IX	RR1
B-12806	A18	TTTCTAAGCTGCCTGTACGGCAGTGAAC	-	-	-	IX	RR1
B-9015	U292	TTTCTAAGCTGCCTGTACGGCAGTGAAC	-	-	-	IX	RR1
B-13805	U163	TTTCTAAGCTGCCTGTACGGCAGTGAAC	-	-	-	IX	RR1
B-9003	U217	TTTCTAAGCTGCCTGTACGGCAGTGAAC	-	-	-	IX	RR1
B-12825	A2697	TTTCTAAGCTGCCTGTACGGCAGTGAAC	-	-	-	IX	RR1
B-12821	A2344	TTTCTAAGCTGCCTGTACGGCAGTGAAC	-	-	-	IX	RR1
B-8972	U17	TTTCTAAGCTGCCTGTACGGCAGTGAAC	-	-	-	IX	RR1
B-8550	U4	TTTCTAAGCTGCCTGTACGGCAGTGAAC	TTTCTAAGCTGCCTGTACGGCAGTGAAC	-	-	VII	RR1	RR2
B-8431	U15	TTTCTAAGCTGCCTGTACGGCAGTGAAC	TTTCTAAGCTGCCTGTACGGCAGTGAAC	-	-	VII	RR1	RR2
B-12813	A2880	TTTCTAAGCTGCCTGTACGGCAGTGAAC	TTTCTAAGCTGCCTGTACGGCAGTGAAC	-	-	VII	RR1	RR2
B-12814	A2813	TTTCTAAGCTGCCTGTACGGCAGTGAAC	TTTCTAAGCTGCCTGTACGGCAGTGAAC	-	-	VII	RR1	RR2
B-13817	B590/1	TTTCTAAGCTGCCTGTACGGCAGTGAAC	TTTCTAAGCTGCCTGTACGGCAGTGAAC	-	-	VII	RR1	RR2
B-13818	B552	TTTCTAAGCTGCCTGTACGGCAGTGAAC	TTTCTAAGCTGCCTGTACGGCAGTGAAC	-	-	VII	RR1	RR2
B-13819	B590/2	TTTCTAAGCTGCCTGTACGGCAGTGAAC	TTTCTAAGCTGCCTGTACGGCAGTGAAC	-	-	VII	RR1	RR2
B-13821	B591/1	TTTCTAAGCTGCCTGTACGGCAGTGAAC	TTTCTAAGCTGCCTGTACGGCAGTGAAC	-	-	VII	RR1	RR2
B-12781	U21	TTTCTAAGCTGCCTGTACGGCAGTGAAC	TTTCTAAGCTGCCTGTACGGCAGTGAAC	-	-	VII	RR1	RR2
B-12808	A7	TTTCTAAGCTGCCTGTACGGCAGTGAAC	TTTCTAAGCTGCCTGTACGGCAGTGAAC	-	-	VII	RR1	RR2
B-12826	A4129	TTTCTAAGCTGCCTGTACGGCAGTGAAC	TTTCTAAGCTGCCTGTACGGCAGTGAAC	-	-	VIII	RR1	RR2
B-8771	A6	TTTTCTAAGCTGCCTGTACGGCAGTGAAC	TTTTCTAAGCTGCCTGTACGGCAGTGAAC	-	-	VIII	RR1	RR2
B-12803	A2	TTTTCTAAGCTGCCTGTACGGCAGTGAAC	TTTTCTAAGCTGCCTGTACGGCAGTGAAC	-	-	VIII	RR1	RR2
B-8724	U19	TTTCTAAGCTGCCTGTACGGCAGTGAAC	TTTCTAAGCTGCCTGTACGGCAGTGAAC	-	-	VII	RR1	RR2
B-8737	U20	TTTCTAAGCTGCCTGTACGGCAGTGAAC	-	-	-	VI	RR1
B-12807	A8	TTTCTAAGCTGCCTGTACGGCAGTGAAC	-	-	-	VI	RR1
B-8772	U	TTTCTAAGCTGCCTGTACGGCAGTGAAC	-	-	-	VI	RR1
B-9006	U183	TTTCTAAGCTGCCTGTACGGCAGTGAAC	-	-	-	VI	RR1
B-13814	м4189Е/17	TTTCTAAGCTGCCTGTACGGCAGTGAAC	-	-	-	VI	RR1
B-8726	U172	TTTCTAAGCTGCCTGTACGGCAGTGAAC	-	-	-	VI	RR1
B-8727	U173	TTTCTAAGCTGCCTGTACGGCAGTGAAC	-	-	-	VI	RR1
B-13792	U146	TTTCTAAGCTGCCTGTACGGCAGTGAAC	-	-	-	VI	RR1
B-13694	U174	TTTCTAAGCTGCCTGTACGGCAGTGAAC	-	-	-	VI	RR1
B-13702	U42	TTTCTAAGCTGCCTGTACGGCAGTGAAC	-	-	-	VI	RR1
B-12739	K39	TTTCTAAGCTGCCTGTACGGCAGTGAAC	-	-	-	VI	RR1
B-12744	K115	TTTCTAAGCTGCCTGTACGGCAGTGAAC	-	-	-	VI	RR1
B-12750	K251	TTTCTAAGCTGCCTGTACGGCAGTGAAC	-	-	-	VI	RR1
B-12751	K258	TTTCTAAGCTGCCTGTACGGCAGTGAAC	-	-	-	VI	RR1
B-12752	K269	TTTCTAAGCTGCCTGTACGGCAGTGAAC	-	-	-	VI	RR1
B-12753	K288	TTTCTAAGCTGCCTGTACGGCAGTGAAC	-	-	-	VI	RR1
B-12755	K304	TTTCTAAGCTGCCTGTACGGCAGTGAAC	-	-	-	VI	RR1
B-12758	K344	TTTCTAAGCTGCCTGTACGGCAGTGAAC	-	-	-	VI	RR1
B-12760	K365	TTTCTAAGCTGCCTGTACGGCAGTGAAC	-	-	-	VI	RR1
B-12762	K383	TTTCTAAGCTGCCTGTACGGCAGTGAAC	-	-	-	VI	RR1
B-12765	K451	TTTCTAAGCTGCCTGTACGGCAGTGAAC	-	-	-	VI	RR1
B-12769	K517	TTTCTAAGCTGCCTGTACGGCAGTGAAC	-	-	-	VI	RR1
B-12770	K524	TTTCTAAGCTGCCTGTACGGCAGTGAAC	-	-	-	VI	RR1
B-12771	K527	TTTCTAAGCTGCCTGTACGGCAGTGAAC	-	-	-	VI	RR1
B-12775	K553	TTTCTAAGCTGCCTGTACGGCAGTGAAC	-	-	-	VI	RR1
B-12776	K589	TTTCTAAGCTGCCTGTACGGCAGTGAAC	-	-	-	VI	RR1
B-8957	U11	TTTCTAAGCTGCCTGTACGGCAGTGAAC	-	-	-	VI	RR1
B-8430	U12	TTTCTAAGCTGCCTGTACGGCAGTGAAC	-	-	-	VI	RR1
B-8433	U28	TTTCTAAGCTGCCTGTACGGCAGTGAAC	-	-	-	VI	RR1
B-13696	U37	TTTCTAAGCTGCCTGTACGGCAGTGAAC	-	-	-	VI	RR1
B-13703	U43	TTTCTAAGCTGCCTGTACGGCAGTGAAC	-	-	-	VI	RR1
B-13705	U45	TTTCTAAGCTGCCTGTACGGCAGTGAAC	-	-	-	VI	RR1
B-13706	U46	TTTCTAAGCTGCCTGTACGGCAGTGAAC	-	-	-	VI	RR1
B-13707	U47	TTTCTAAGCTGCCTGTACGGCAGTGAAC	-	-	-	VI	RR1
B-13709	U49	TTTCTAAGCTGCCTGTACGGCAGTGAAC	-	-	-	VI	RR1
B-13721	U62	TTTCTAAGCTGCCTGTACGGCAGTGAAC	-	-	-	VI	RR1
B-13724	U67	TTTCTAAGCTGCCTGTACGGCAGTGAAC	-	-	-	VI	RR1
B-13727	U70	TTTCTAAGCTGCCTGTACGGCAGTGAAC	-	-	-	VI	RR1
B-13728	U72	TTTCTAAGCTGCCTGTACGGCAGTGAAC	-	-	-	VI	RR1
B-13729	U73	TTTCTAAGCTGCCTGTACGGCAGTGAAC	-	-	-	VI	RR1
B-10468	U74	TTTCTAAGCTGCCTGTACGGCAGTGAAC	-	-	-	VI	RR1
B-13730	U77	TTTCTAAGCTGCCTGTACGGCAGTGAAC	-	-	-	VI	RR1
B-13732	U79	TTTCTAAGCTGCCTGTACGGCAGTGAAC	-	-	-	VI	RR1
B-8959	U80	TTTCTAAGCTGCCTGTACGGCAGTGAAC	-	-	-	VI	RR1
B-13735	U166	TTTCTAAGCTGCCTGTACGGCAGTGAAC	-	-	-	VI	RR1
B-13736	U52	TTTCTAAGCTGCCTGTACGGCAGTGAAC	-	-	-	VI	RR1
B-8960	U84	TTTCTAAGCTGCCTGTACGGCAGTGAAC	-	-	-	VI	RR1
B-13738	U85	TTTCTAAGCTGCCTGTACGGCAGTGAAC	-	-	-	VI	RR1
B-13739	U86	TTTCTAAGCTGCCTGTACGGCAGTGAAC	-	-	-	VI	RR1
B-13740	U87	TTTCTAAGCTGCCTGTACGGCAGTGAAC	-	-	-	VI	RR1
B-13741	U88	TTTCTAAGCTGCCTGTACGGCAGTGAAC	-	-	-	VI	RR1
B-13744	U91	TTTCTAAGCTGCCTGTACGGCAGTGAAC	-	-	-	VI	RR1
B-13746	U93	TTTCTAAGCTGCCTGTACGGCAGTGAAC	-	-	-	VI	RR1
B-13749	U97	TTTCTAAGCTGCCTGTACGGCAGTGAAC	-	-	-	VI	RR1
B-10484	U100	TTTCTAAGCTGCCTGTACGGCAGTGAAC	-	-	-	VI	RR1
B-13752	U102	TTTCTAAGCTGCCTGTACGGCAGTGAAC	-	-	-	VI	RR1
B-13756	U105	TTTCTAAGCTGCCTGTACGGCAGTGAAC	-	-	-	VI	RR1
B-13757	U106	TTTCTAAGCTGCCTGTACGGCAGTGAAC	-	-	-	VI	RR1
B-13758	U107	TTTCTAAGCTGCCTGTACGGCAGTGAAC	-	-	-	VI	RR1
B-13761	U110	TTTCTAAGCTGCCTGTACGGCAGTGAAC	-	-	-	VI	RR1
B-13763	U113	TTTCTAAGCTGCCTGTACGGCAGTGAAC	-	-	-	VI	RR1
B-13769	U121	TTTCTAAGCTGCCTGTACGGCAGTGAAC	-	-	-	VI	RR1
B-13770	U123	TTTCTAAGCTGCCTGTACGGCAGTGAAC	-	-	-	VI	RR1
B-13771	U124	TTTCTAAGCTGCCTGTACGGCAGTGAAC	-	-	-	VI	RR1
B-13773	U126	TTTCTAAGCTGCCTGTACGGCAGTGAAC	-	-	-	VI	RR1
B-13774	U127	TTTCTAAGCTGCCTGTACGGCAGTGAAC	-	-	-	VI	RR1
B-13777	U130	TTTCTAAGCTGCCTGTACGGCAGTGAAC	-	-	-	VI	RR1
B-13778	U131	TTTCTAAGCTGCCTGTACGGCAGTGAAC	-	-	-	VI	RR1
B-13780	U133	TTTCTAAGCTGCCTGTACGGCAGTGAAC	-	-	-	VI	RR1
B-13781	U134	TTTCTAAGCTGCCTGTACGGCAGTGAAC	-	-	-	VI	RR1
B-13785	U138	TTTCTAAGCTGCCTGTACGGCAGTGAAC	-	-	-	VI	RR1
B-13787	U140	TTTCTAAGCTGCCTGTACGGCAGTGAAC	-	-	-	VI	RR1
B-13790	U143	TTTCTAAGCTGCCTGTACGGCAGTGAAC	-	-	-	VI	RR1
B-13793	U147	TTTCTAAGCTGCCTGTACGGCAGTGAAC	-	-	-	VI	RR1
B-13795	U150	TTTCTAAGCTGCCTGTACGGCAGTGAAC	-	-	-	VI	RR1
B-13798	U156	TTTCTAAGCTGCCTGTACGGCAGTGAAC	-	-	-	VI	RR1
B-12787	A31	TTTCTAAGCTGCCTGTACGGCAGTGAAC	-	-	-	VI	RR1
B-12797	A16	TTTCTAAGCTGCCTGTACGGCAGTGAAC	-	-	-	VI	RR1
B-12800	A22	TTTCTAAGCTGCCTGTACGGCAGTGAAC	-	-	-	VI	RR1
B-12816	A4481	TTTCTAAGCTGCCTGTACGGCAGTGAAC	-	-	-	VI	RR1
B-12823	A917	TTTCTAAGCTGCCTGTACGGCAGTGAAC	-	-	-	VI	RR1
B-12828	AGK	TTTCTAAGCTGCCTGTACGGCAGTGAAC	-	-	-	VI	RR1
B-9001	U234	TTTCTAAGCTGCCTGTACGGCAGTGAAC	-	-	-	VI	RR1
B-13809	U249	TTTCTAAGCTGCCTGTACGGCAGTGAAC	-	-	-	VI	RR1
B-13812	м3699Е/17	TTTCTAAGCTGCCTGTACGGCAGTGAAC	-	-	-	VI	RR1
B-13813	м4240Е/17	TTTCTAAGCTGCCTGTACGGCAGTGAAC	-	-	-	VI	RR1
B-13815	м59Е/17	TTTCTAAGCTGCCTGTACGGCAGTGAAC	-	-	-	VI	RR1
B-12774	K536-2	TTTCTAAGCTGCCTGTACGGCAGTGAAC	-	-	-	VI	RR1
B-13704	U44	TTTCTAAGCTGCCTGTACGGCAGTGAAC	-	-	-	VI	RR1
B-12819	A2498	TTTCTAAGCTGCCTGTACGGCAGTGAAC	-	-	-	VI	RR1
B-8958	U65	TTTCTAAGCTGCCTGTACGGCAGTGAAC	-	-	-	VI	RR1
B-8962	U144	TTTCTAAGCTGCCTGTACGGCAGTGAAC	-	-	-	VI	RR1

## Sheet: Table S3
	Spacers identified in the genomes of urological E. coli strains.
Strain	Isolate	1	2	3	4	5	6	7	8	9	10	11	12	13	14	15	16	17	18	19	20	21	22	23	24	26	26	27	28	29	30	31	32	33	34	35	36	37	38	39	40	41	42	43	44	45	46	47
B-13725	U68	sp608	sp103	sp250	sp315	sp161	sp524	sp361	sp419	sp23	sp292	sp485	sp241	sp325	sp184	sp123	sp97	sp465	sp611	sp366	sp111	sp14	sp331
B-12824	A1785	sp531	sp104	sp685	sp634	sp40	sp95	sp426	sp324	sp533	sp215	sp308
B-8724	U19	sp466	sp107	sp80	sp255	sp623	sp347	sp631	sp548	sp40	sp270	sp338	sp223	sp423	sp584	sp114
B-8738	K261	sp297	sp178	sp611	sp276	sp274	sp540	sp462	sp394	sp231	sp71	sp425	sp187	sp573	sp7	sp635	sp200	sp99	sp92	sp100	sp303	sp203	sp146	sp235	sp252	sp442	sp140	sp197	sp351	sp596	sp449	sp133	sp439	sp170	sp418
B-12747	K220	sp573	sp187	sp425	sp71	sp231	sp394	sp462	sp540	sp274	sp276	sp611	sp178	sp297	sp200	sp99	sp92	sp100	sp303	sp203	sp146	sp235	sp252	sp442	sp140	sp197	sp351	sp596	sp449	sp133	sp439	sp170	sp418	sp7	sp635
B-12756	K313	sp608	sp193	sp173	sp830	sp404	sp691	sp829	sp828	sp827	sp826	sp825	sp642	sp824	sp415	sp455	sp822	sp667	sp250	sp591	sp370	sp424	sp85	sp820	sp819	sp818	sp138	sp108	sp58	sp817	sp816
B-8768	U26	sp608	sp220	sp193	sp404	sp63	sp415	sp455	sp103	sp6	sp250	sp492	sp9	sp662	sp525	sp592	sp234	sp328	sp379	sp450	sp316	sp387	sp498	sp184	sp14	sp331
B-10470	U76	sp608	sp230	sp291	sp293	sp277	sp212	sp330	sp2	sp94	sp421	sp521	sp245	sp250	sp447	sp5	sp567	sp58	sp108	sp138	sp279	sp349	sp17	sp640	sp12	sp591	sp352
B-13811	м3872Е/17	sp608	sp230	sp291	sp293	sp277	sp212	sp330	sp2	sp94	sp421	sp521	sp245	sp250	sp279	sp349	sp17	sp640	sp12	sp371	sp154	sp229	sp229	sp198	sp218	sp314	sp370	sp591	sp352
B-13776	U129	sp875	sp231	sp394	sp462	sp540	sp274	sp276	sp611	sp178	sp297	sp250	sp635	sp7	sp418	sp170	sp133	sp449	sp596	sp351	sp197	sp140	sp442	sp252	sp235	sp92	sp99	sp200
B-8731	U153	sp608	sp233	sp247	sp554	sp509	sp32	sp217	sp266	sp280	sp191	sp109	sp300	sp402	sp36	sp567	sp201	sp112	sp588	sp250	sp124	sp501	sp505	sp282	sp195	sp544	sp153	sp451	sp503	sp581	sp25
B-13760	U109	sp665	sp250	sp81	sp52	sp838	sp711	sp221	sp398	sp122	sp110	sp49	sp151
B-13808	U246	sp665	sp250	sp81	sp52	sp343	sp46	sp363	sp390	sp339	sp221	sp398	sp122	sp122	sp110	sp49
B-13745	U92	sp28	sp250	sp684	sp295	sp181	sp30	sp190	sp160	sp507	sp398	sp174	sp375	sp34	sp470	sp409	sp72	sp20	sp257	sp405	sp577	sp199
B-12746	K217	sp665	sp250	sp269	sp309	sp496	sp326	sp282	sp119	sp385	sp39	sp151	sp49	sp110	sp122	sp398
B-13720	U61	sp665	sp250	sp269	sp309	sp496	sp326	sp282	sp119	sp385	sp39	sp585	sp340	sp456	sp151	sp49	sp110	sp122	sp398	sp221
B-8734	K369	sp665	sp250	sp269	sp309	sp496	sp326	sp282	sp119	sp385	sp39	sp585	sp340	sp456	sp151	sp122	sp398	sp221
B-13789	U142	sp665	sp250	sp269	sp309	sp496	sp326	sp282	sp119	sp385	sp39	sp585	sp340	sp456	sp151	sp49	sp110	sp122	sp398
B-12764	K446	sp665	sp250	sp269	sp309	sp496	sp326	sp282	sp119	sp385	sp39	sp585	sp151	sp49	sp110	sp122	sp398	sp221
B-12785	A21	sp665	sp250	sp81	sp52	sp493	sp711	sp695	sp323	sp53	sp706	sp707	sp413	sp655	sp499	sp709	sp710	sp644	sp27
B-12780	U18	sp665	sp250	sp52	sp493	sp838	sp711	sp151	sp49	sp839	sp619	sp236	sp375	sp470	sp846	sp849	sp72	sp847	sp843	sp848
B-12743	K111	sp608	sp250	sp81	sp52	sp493	sp135	sp25	sp581	sp503	sp451	sp153	sp544	sp195	sp282	sp505	sp511	sp381	sp403	sp363	sp87	sp514	sp474
B-12777	U8	sp608	sp250	sp81	sp52	sp493	sp695	sp323	sp53	sp296	sp105	sp553	sp139	sp162	sp273	sp549	sp352	sp591	sp370	sp314	sp218	sp198	sp229	sp371	sp652	sp424	sp85	sp85	sp145	sp438	sp471	sp65	sp431	sp552	sp659	sp454	sp523	sp258	sp75	sp693	sp47	sp541	sp590
B-8552	U14	sp608	sp250	sp245	sp521	sp521	sp421	sp94	sp2	sp330	sp212	sp277	sp293	sp291	sp230	sp352	sp591	sp12	sp640	sp17	sp349	sp279	sp138	sp108	sp58	sp567	sp5	sp447
B-12749	K244	sp608	sp250	sp667	sp822	sp415	sp824	sp642	sp825	sp826	sp827	sp828	sp829	sp691	sp404	sp830	sp173	sp193	sp220	sp816	sp817	sp58	sp108	sp138	sp818	sp819	sp820	sp85	sp424	sp370	sp591
B-12761	K370	sp608	sp250	sp81	sp52	sp323	sp162	sp273	sp321	sp832	sp135	sp474	sp514	sp363	sp403	sp381	sp511	sp760	sp761	sp616	sp397	sp124	sp505	sp282	sp195	sp544	sp153	sp451	sp503	sp581	sp25
B-12817	A709	sp608	sp250	sp691	sp404	sp731	sp732	sp268	sp734	sp735	sp408	sp736	sp737	sp738	sp739	sp741	sp176	sp742	sp743	sp744	sp745	sp746	sp331	sp14	sp747
B-12792	A1	sp665	sp250	sp6	sp103	sp642	sp691	sp404	sp173	sp193	sp220	sp25	sp237	sp396	sp416
B-10466	U51	sp608	sp250	sp81	sp52	sp105	sp553	sp144	sp452	sp551	sp633	sp121	sp598	sp696	sp206	sp112	sp697	sp467	sp68	sp228	sp228	sp246	sp204	sp25	sp564	sp614	sp477	sp364	sp335	sp165	sp148	sp322	sp91	sp99	sp217	sp488	sp44	sp84	sp506	sp494	sp284	sp628	sp436	sp680	sp164
B-13700	U39	sp665	sp250	sp668	sp800	sp534	sp430	sp102	sp799	sp798	sp794	sp282	sp813	sp792	sp812	sp118	sp172	sp185	sp166	sp196
B-12790	A17	sp608	sp250	sp534	sp430	sp102	sp563	sp38	sp263	sp98	sp575	sp225	sp196	sp16	sp595	sp166	sp185	sp172	sp180	sp118
B-12748	K236	sp608	sp250	sp534	sp430	sp102	sp563	sp38	sp263	sp98	sp575	sp225	sp196	sp16	sp595	sp166	sp185	sp172	sp180	sp118
B-12759	K357	sp608	sp250	sp534	sp430	sp102	sp563	sp38	sp263	sp98	sp575	sp225	sp118	sp180	sp172	sp185	sp166	sp595	sp16	sp196
B-13717	U58	sp665	sp250	sp262	sp538	sp29	sp157	sp264	sp508	sp78	sp420	sp177	sp458	sp261	sp290	sp83
B-13714	U55	sp875	sp250	sp297	sp178	sp611	sp276	sp274	sp540	sp462	sp394	sp231	sp71	sp200	sp99	sp92	sp235	sp252	sp442	sp140	sp197	sp351	sp596	sp449	sp133	sp170	sp7	sp635
B-12737	U35	sp28	sp28	sp491	sp665	sp711	sp838	sp493	sp52	sp81	sp250	sp565	sp473	sp398	sp122	sp110	sp49	sp151
B-8735	K447	sp28	sp28	sp491	sp665	sp363	sp46	sp532	sp393	sp343	sp52	sp81	sp250	sp122	sp398	sp221	sp473	sp92	sp851	sp852	sp565	sp390	sp853
B-8550	U4	sp367	sp285	sp445	sp129	sp384	sp107	sp80	sp255	sp4	sp40	sp184	sp142	sp319	sp183	sp11	sp83	sp208	sp57	sp3	sp45	sp489	sp10	sp433	sp107	sp308
B-8431	U15	sp367	sp285	sp445	sp129	sp384	sp107	sp80	sp255	sp4	sp40	sp184	sp142	sp319	sp183	sp11	sp83	sp208	sp57	sp3	sp45	sp489	sp10	sp433	sp107	sp308
B-12813	A2880	sp367	sp285	sp445	sp129	sp384	sp107	sp80	sp255	sp4	sp40	sp184	sp142	sp319	sp183	sp11	sp83	sp208	sp57	sp3	sp45	sp489	sp10	sp433	sp107	sp308
B-12814	A2813	sp367	sp285	sp445	sp129	sp384	sp107	sp80	sp255	sp4	sp40	sp184	sp142	sp319	sp183	sp11	sp83	sp208	sp57	sp3	sp45	sp489	sp10	sp433	sp107	sp308
B-13818	B552	sp367	sp285	sp445	sp129	sp384	sp107	sp80	sp255	sp4	sp40	sp184	sp142	sp319	sp183	sp11	sp83	sp208	sp57	sp3	sp45	sp489	sp10	sp433	sp107	sp308
B-13817	B590/1	sp367	sp285	sp445	sp129	sp384	sp107	sp80	sp255	sp4	sp40	sp184	sp142	sp319	sp183	sp11	sp83	sp208	sp57	sp3	sp45	sp489	sp10	sp433	sp107	sp308
B-13819	B590/2	sp367	sp285	sp445	sp129	sp384	sp107	sp80	sp255	sp4	sp40	sp184	sp142	sp319	sp183	sp11	sp83	sp208	sp57	sp3	sp45	sp489	sp10	sp433	sp107	sp308
B-13821	B591/1	sp367	sp285	sp445	sp129	sp384	sp107	sp80	sp255	sp4	sp40	sp184	sp142	sp319	sp183	sp11	sp83	sp208	sp57	sp3	sp45	sp489	sp10	sp433	sp107	sp308
B-12781	U21	sp367	sp285	sp445	sp129	sp384	sp107	sp80	sp255	sp4	sp40	sp184	sp142	sp319	sp183	sp11	sp83	sp208	sp57	sp3	sp45	sp489	sp10	sp433	sp107	sp308
B-12808	A7	sp367	sp285	sp445	sp129	sp40	sp184	sp142	sp319	sp183	sp11	sp83	sp208	sp57	sp3	sp107	sp308
B-9002	U235	sp875	sp297	sp611	sp276	sp274	sp540	sp462	sp394	sp231	sp71	sp635	sp7	sp418	sp170	sp133	sp449	sp596	sp197	sp140	sp442	sp252	sp235	sp92	sp99	sp200
B-13807	U171	sp875	sp297	sp178	sp611	sp276	sp274	sp540	sp462	sp394	sp425	sp187	sp573	sp635	sp7	sp418	sp170	sp439	sp133	sp449	sp596	sp351	sp197	sp140	sp442	sp777	sp252	sp235	sp146	sp203	sp303	sp100	sp92	sp99	sp200
B-13782	U135	sp608	sp321	sp273	sp162	sp139	sp553	sp105	sp296	sp53	sp323	sp695	sp493	sp52	sp81	sp250	sp474	sp514	sp363	sp403	sp381	sp511	sp760	sp761	sp501	sp505	sp195	sp544	sp153	sp451	sp503	sp581	sp25
B-12804	A24	sp665	sp327	sp73	sp707	sp727	sp728	sp729	sp151	sp221
B-9010	U202k	sp875	sp344	sp134	sp155	sp214	sp570	sp613	sp428	sp318	sp42	sp200	sp99	sp92	sp100	sp100	sp159	sp186	sp43
B-6568	K26	sp875	sp344	sp134	sp155	sp214	sp570	sp613	sp428	sp318	sp42	sp43	sp186	sp418	sp170	sp200
B-12763	K427	sp875	sp344	sp134	sp155	sp214	sp570	sp613	sp428	sp318	sp42	sp43	sp186	sp418	sp170	sp200
B-12772	K528	sp875	sp344	sp134	sp155	sp214	sp570	sp613	sp428	sp318	sp42	sp43	sp186	sp418	sp170	sp159	sp100	sp100	sp92	sp99	sp200
B-13708	U48	sp875	sp344	sp134	sp155	sp214	sp570	sp613	sp428	sp318	sp42	sp200	sp170	sp418	sp186	sp43
B-13719	U60	sp875	sp344	sp134	sp155	sp214	sp200	sp99	sp92	sp100	sp100	sp159	sp170	sp418	sp186	sp43
B-13768	U119	sp875	sp344	sp134	sp155	sp214	sp570	sp613	sp428	sp318	sp42	sp43	sp186	sp418	sp170	sp159	sp100	sp100	sp92	sp99	sp200
B-13788	U141	sp875	sp344	sp134	sp155	sp214	sp570	sp613	sp428	sp318	sp42	sp43	sp186	sp418	sp170	sp159	sp100	sp100	sp92	sp99	sp200
B-8432	U24	sp665	sp363	sp46	sp343	sp52	sp81	sp250	sp49	sp473	sp339	sp390
B-12754	K303	sp665	sp42	sp318	sp344	sp200	sp99	sp92	sp100	sp100	sp159	sp170	sp418	sp186	sp43
B-8736	K181	sp665	sp42	sp318	sp344	sp43	sp186	sp418	sp170	sp159	sp100	sp100	sp92	sp99	sp200
B-10465	U41.2	sp665	sp42	sp318	sp428	sp613	sp570	sp214	sp155	sp134	sp344	sp43	sp186	sp418	sp170	sp159	sp100	sp92	sp99	sp200
B-13767	U118.2	sp875	sp42	sp318	sp428	sp613	sp570	sp214	sp155	sp134	sp344	sp200	sp170	sp418	sp186	sp43
B-13772	U125	sp875	sp42	sp318	sp428	sp613	sp570	sp214	sp155	sp134	sp344	sp200	sp99	sp92	sp100	sp100	sp159	sp170	sp418	sp186	sp43
B-13743	U90	sp665	sp456	sp340	sp585	sp39	sp385	sp119	sp282	sp326	sp496	sp309	sp269	sp250	sp221	sp398	sp122	sp110	sp49
B-13799	U157	sp665	sp456	sp340	sp585	sp39	sp385	sp119	sp282	sp326	sp496	sp309	sp269	sp250	sp221	sp398	sp122	sp110	sp49	sp151
B-13804	U162	sp665	sp456	sp340	sp585	sp39	sp385	sp119	sp282	sp326	sp496	sp309	sp269	sp250	sp221	sp398	sp122	sp110	sp49	sp151
B-12745	K139	sp665	sp456	sp340	sp585	sp39	sp385	sp119	sp282	sp326	sp496	sp309	sp269	sp250	sp221	sp398	sp122	sp151
B-12766	K457	sp665	sp456	sp340	sp585	sp39	sp385	sp119	sp282	sp326	sp496	sp309	sp269	sp250	sp398	sp122	sp110	sp49	sp151
B-12742	K110	sp665	sp456	sp340	sp585	sp39	sp385	sp119	sp282	sp326	sp496	sp309	sp269	sp250	sp398	sp122	sp110	sp49	sp151
B-8771	A6	sp24	sp478	sp19	sp213	sp223	sp169	sp117	sp131	sp152	sp188	sp82	sp565	sp126	sp337	sp434	sp130	sp89	sp307	sp268	sp440
B-12803	A2	sp24	sp478	sp19	sp213	sp223	sp169	sp117	sp131	sp152	sp188	sp82	sp565	sp126	sp337	sp434	sp130	sp89	sp307	sp268	sp440
B-12783	U25	sp665	sp484	sp260	sp690	sp21	sp115	sp669	sp668	sp250	sp476	sp333	sp101	sp88	sp180	sp172	sp650	sp467	sp185	sp166	sp595	sp16	sp196
B-12740	K41	sp608	sp487	sp673	sp81	sp620	sp351	sp560	sp610	sp495	sp556	sp61	sp348	sp192	sp391	sp253	sp674	sp502	sp240	sp529	sp103	sp210
B-8733	K113	sp608	sp487	sp673	sp81	sp620	sp351	sp560	sp610	sp495	sp556	sp61	sp348	sp192	sp391	sp253	sp674	sp502	sp240	sp529	sp103	sp210
B-12791	A20	sp608	sp487	sp673	sp216	sp84	sp31	sp627	sp537	sp550	sp127	sp259	sp289	sp860	sp468	sp522	sp42	sp42	sp399	sp639	sp81	sp67	sp336	sp606	sp353	sp171	sp242	sp210	sp103
B-8725	U170	sp608	sp487	sp673	sp216	sp84	sp31	sp627	sp537	sp550	sp127	sp259	sp289	sp504	sp475	sp468	sp522	sp42	sp399	sp639	sp81	sp103	sp210	sp242	sp76	sp171	sp353	sp606	sp336	sp67
B-12767	K465	sp608	sp487	sp673	sp216	sp84	sp31	sp627	sp537	sp550	sp127	sp259	sp289	sp504	sp475	sp468	sp522	sp42	sp399	sp639	sp81	sp103	sp210	sp242	sp76	sp171	sp353	sp606	sp336	sp67
B-12802	A5	sp608	sp487	sp673	sp216	sp31	sp627	sp537	sp550	sp127	sp259	sp289	sp504	sp475	sp468	sp522	sp42	sp399	sp639	sp81	sp67	sp336	sp606	sp353	sp171	sp76	sp242	sp210	sp103
B-12810	A15	sp608	sp487	sp673	sp216	sp31	sp627	sp537	sp550	sp127	sp259	sp289	sp504	sp475	sp468	sp522	sp42	sp399	sp639	sp81	sp103	sp210	sp242	sp76	sp171	sp353	sp606	sp336	sp67
B-9013	U252	sp608	sp487	sp673	sp216	sp84	sp31	sp627	sp537	sp550	sp127	sp259	sp289	sp504	sp475	sp468	sp522	sp42	sp399	sp639	sp81	sp67	sp336	sp606	sp353	sp171	sp76	sp242	sp210	sp103
B-12757	K316	sp608	sp487	sp673	sp216	sp84	sp31	sp627	sp537	sp550	sp127	sp259	sp289	sp504	sp475	sp468	sp522	sp42	sp399	sp639	sp81	sp103	sp210	sp76	sp171	sp353	sp606	sp336	sp67
B-9007	U191	sp608	sp487	sp673	sp216	sp84	sp31	sp627	sp537	sp550	sp127	sp259	sp289	sp504	sp475	sp468	sp522	sp42	sp399	sp639	sp81	sp103	sp210	sp242	sp76	sp171	sp353	sp606	sp336	sp67
B-13726	U69	sp28	sp491	sp665	sp250	sp250	sp81	sp52
B-10483	U197	sp28	sp491	sp665	sp48	sp687	sp345	sp27	sp644	sp327	sp73	sp655	sp113	sp413	sp272	sp617	sp62	sp581	sp179	sp250	sp565	sp473	sp398	sp122	sp110	sp49	sp151
B-8732	K100	sp28	sp491	sp665	sp250	sp81	sp688	sp21	sp376	sp422	sp679	sp287	sp55	sp151	sp49	sp110	sp122	sp398	sp174	sp612	sp579	sp137	sp278	sp839	sp619	sp379	sp236	sp375	sp470	sp332	sp530	sp486	sp226	sp841	sp842	sp605	sp205	sp116	sp843	sp622
B-10482	U239	sp28	sp491	sp665	sp250	sp81	sp688	sp34	sp21	sp376	sp422	sp679	sp287	sp55	sp151	sp49	sp110	sp122	sp398	sp174	sp612	sp375	sp470	sp332	sp530	sp486	sp226	sp605	sp205	sp427	sp346	sp265	sp20	sp116	sp622
B-13697	U38.1	sp28	sp491	sp665	sp250	sp359	sp209	sp176	sp265	sp346	sp427	sp205	sp34	sp375	sp236	sp379	sp619	sp278	sp137	sp579	sp579	sp110	sp49	sp151
B-13731	U78	sp28	sp491	sp665	sp250	sp684	sp671	sp56	sp283	sp305	sp25	sp151	sp503	sp451	sp667	sp133	sp306	sp586	sp583	sp574	sp672	sp572	sp362	sp194	sp251	sp676	sp378	sp395	sp358	sp267	sp578	sp222	sp153	sp31
B-13701	U40	sp28	sp491	sp665	sp294	sp681	sp670	sp393	sp343	sp52	sp81	sp250	sp474	sp381	sp511	sp760	sp761	sp616	sp397	sp124	sp501	sp505	sp195	sp544	sp153	sp503	sp581	sp25
B-12793	A19	sp28	sp507	sp160	sp190	sp30	sp181	sp295	sp684	sp250	sp199	sp577	sp405	sp257	sp20	sp72	sp409	sp470	sp34	sp375	sp174	sp398
B-12809	A12	sp429	sp531	sp104	sp602	sp147	sp634	sp40	sp95	sp426	sp533	sp215	sp308
B-12805	A11	sp705	sp531	sp874	sp703	sp702	sp558	sp701	sp700	sp699	sp104	sp602	sp147	sp634	sp40	sp698	sp308
B-12796	A3	sp875	sp599	sp513	sp411	sp224	sp304	sp90	sp249	sp593	sp515	sp516	sp356	sp271	sp479	sp175	sp632	sp545	sp604	sp568	sp527	sp637	sp66	sp600	sp132	sp250	sp794	sp862	sp863	sp864	sp865	sp866	sp867	sp868
B-9014	U275	sp608	sp608	sp487	sp673	sp216	sp84	sp31	sp627	sp537	sp550	sp127	sp259	sp289	sp504	sp475	sp468	sp522	sp42	sp399	sp639	sp81	sp103	sp210	sp242	sp76	sp171	sp353	sp606	sp336	sp67
B-12779	U16	sp608	sp608	sp487	sp673	sp216	sp84	sp31	sp627	sp537	sp550	sp127	sp259	sp289	sp504	sp475	sp468	sp522	sp42	sp399	sp639	sp81	sp103	sp210	sp242	sp76	sp171	sp353	sp606	sp336	sp67
B-12818	A668	sp608	sp608	sp487	sp673	sp81	sp639	sp399	sp42	sp522	sp468	sp475	sp504	sp289	sp259	sp127	sp550	sp537	sp627	sp31	sp84	sp216	sp67	sp336	sp606	sp353	sp171	sp76	sp242	sp210	sp103
B-12827	A7976	sp608	sp608	sp487	sp673	sp81	sp639	sp399	sp42	sp522	sp468	sp475	sp504	sp289	sp259	sp127	sp550	sp537	sp627	sp31	sp84	sp216	sp103	sp210	sp242	sp76	sp171	sp353	sp606	sp336	sp67
B-12812	A29	sp608	sp608	sp487	sp673	sp216	sp84	sp31	sp627	sp550	sp42	sp399	sp639	sp81	sp103	sp210	sp242	sp76	sp171	sp353	sp606	sp336	sp67
B-12815	A2782	sp608	sp608	sp487	sp673	sp81	sp639	sp399	sp42	sp522	sp468	sp475	sp504	sp289	sp259	sp127	sp550	sp537	sp627	sp31	sp84	sp216	sp67	sp336	sp606	sp353	sp171	sp76	sp242	sp210	sp103
B-9008	U195	sp608	sp665	sp786	sp787	sp788	sp789	sp790	sp791	sp792	sp282	sp794	sp795	sp796	sp418	sp798	sp799	sp102	sp430	sp534	sp800	sp668	sp196	sp180	sp88	sp333	sp476	sp801	sp507	sp802
B-9009	U184	sp608	sp665	sp778	sp451	sp780	sp250	sp781	sp782	sp783	sp784	sp785	sp451	sp503	sp151
B-13754	U104.1	sp608	sp665	sp686	sp60	sp520	sp321	sp273	sp162	sp139	sp553	sp105	sp296	sp81	sp250	sp446	sp388	sp125	sp334	sp648	sp138	sp320	sp380	sp441	sp17	sp12	sp435	sp471	sp438	sp198	sp218	sp370	sp591	sp352
B-13751	U101	sp608	sp665	sp686	sp520	sp321	sp273	sp162	sp139	sp553	sp105	sp296	sp53	sp323	sp81	sp250	sp446	sp388	sp125	sp334	sp648	sp58	sp108	sp138	sp320	sp380	sp441	sp17	sp12	sp435	sp471	sp438	sp198	sp218	sp370	sp591	sp352
B-12768	K510	sp608	sp665	sp248	sp661	sp310	sp641	sp329	sp692	sp368	sp369	sp464	sp256	sp682	sp79	sp459	sp15	sp636	sp546	sp56	sp106	sp630	sp107	sp394	sp93	sp93	sp618	sp250	sp136	sp70	sp374	sp448	sp383	sp54	sp189	sp417	sp286	sp499	sp624	sp365	sp299	sp457	sp1	sp451	sp503	sp581	sp151	sp25
B-13715	U56	sp608	sp665	sp250	sp588	sp112	sp201	sp567	sp36	sp402	sp109	sp191	sp557	sp280	sp266	sp480	sp217	sp566	sp587	sp267	sp646	sp483	sp232	sp32	sp509	sp554	sp247	sp233	sp465	sp664	sp526	sp357	sp281	sp86	sp87	sp403	sp381	sp616	sp397	sp124	sp501	sp505	sp282	sp153	sp451	sp503	sp581	sp25
B-13766	U118.1	sp608	sp665	sp250	sp588	sp112	sp201	sp36	sp402	sp300	sp109	sp191	sp557	sp280	sp266	sp480	sp217	sp566	sp587	sp509	sp554	sp247	sp233	sp465	sp664	sp526	sp357	sp281	sp25	sp581	sp503	sp451	sp153	sp282	sp505	sp501	sp124	sp397	sp616	sp381	sp403	sp87	sp86
B-12784	A27	sp28	sp665	sp538	sp33	sp35	sp360	sp582	sp510	sp262	sp250	sp83	sp96	sp290	sp458	sp177	sp569	sp420	sp78	sp508	sp264	sp157	sp29
B-13762	U111	sp487	sp665	sp263	sp372	sp13	sp319	sp406	sp250	sp218	sp482	sp444	sp202	sp647	sp594	sp539	sp535
B-13764	U116	sp487	sp665	sp250	sp406	sp319	sp13	sp372	sp263	sp218	sp482	sp444	sp202	sp647	sp594	sp539	sp535
B-13816	J1603	sp491	sp665	sp100	sp410	sp312	sp236	sp59	sp275	sp227	sp51	sp469	sp576	sp26	sp490	sp301	sp250	sp543	sp50	sp528	sp589	sp658	sp432	sp500	sp302	sp463	sp238	sp561	sp629	sp64	sp168	sp207	sp621	sp408	sp298	sp656	sp37	sp74
B-13797	U154	sp491	sp665	sp100	sp410	sp312	sp236	sp59	sp275	sp227	sp51	sp469	sp576	sp26	sp490	sp301	sp250	sp543	sp50	sp528	sp589	sp658	sp432	sp500	sp302	sp463	sp238	sp561	sp629	sp64	sp168	sp207	sp621	sp408	sp298	sp656	sp37	sp74
B-8968	U122	sp491	sp665	sp250	sp301	sp490	sp26	sp576	sp469	sp51	sp227	sp275	sp59	sp236	sp312	sp410	sp100	sp543	sp50	sp528	sp589	sp658	sp432	sp500	sp302	sp561	sp629	sp64	sp168	sp207	sp621	sp408	sp298	sp656	sp37	sp74
B-12738	K19	sp491	sp665	sp250	sp301	sp490	sp26	sp576	sp469	sp51	sp227	sp275	sp59	sp236	sp312	sp410	sp100	sp543	sp50	sp528	sp589	sp658	sp432	sp500	sp302	sp463	sp238	sp561	sp629	sp64	sp168	sp168	sp207	sp621	sp408	sp298	sp656
B-13784	U137	sp491	sp665	sp100	sp410	sp312	sp236	sp59	sp275	sp227	sp51	sp469	sp576	sp26	sp490	sp301	sp250	sp543	sp50	sp528	sp589	sp658	sp629	sp64	sp168	sp207	sp621	sp408	sp298	sp656	sp37	sp74
B-8969	U149	sp491	sp665	sp344	sp134	sp155	sp214	sp570	sp613	sp428	sp318	sp42	sp200	sp99	sp92	sp100	sp100	sp159	sp170	sp418	sp186	sp43																							RR1		RR3	RR4
B-6762	K340	sp875	sp71	sp231	sp394	sp462	sp540	sp274	sp276	sp611	sp178	sp297	sp250	sp200	sp99	sp92	sp235	sp252	sp442	sp140	sp197	sp351	sp596	sp449	sp133	sp170	sp418	sp7	sp635
B-13693	U34	sp665	sp711	sp838	sp493	sp52	sp81	sp250	sp221	sp398	sp122	sp110	sp49	sp151
B-10480	U299	sp665	sp711	sp838	sp493	sp52	sp81	sp250	sp221	sp398	sp122	sp110	sp49	sp151
B-12794	A23	sp875	sp712	sp713	sp714	sp715	sp716	sp717	sp718	sp569	sp720	sp721	sp722	sp723	sp724	sp725	sp726
B-12801	A26	sp875	sp712	sp713	sp714	sp730	sp715	sp716	sp717	sp718	sp569	sp720	sp721	sp722	sp723	sp724	sp725	sp726
B-12778	U13	sp665	sp749	sp750	sp751	sp752	sp753	sp754	sp576	sp671	sp160	sp30	sp181	sp756	sp295	sp757	sp758	sp684	sp250	sp759	sp221	sp398	sp122	sp110	sp49	sp151
B-13786	U139	sp250	sp762	sp763	sp764	sp765	sp766	sp767	sp721	sp769	sp770	sp20	sp772	sp773	sp774
B-12826	A4129	sp150	sp8	sp555	sp373	sp149	sp128	sp163	sp558	sp40	sp625	sp41	sp22	sp597	sp319	sp183	sp11	sp609	sp77	sp95	sp426	sp324	sp167	sp533	sp215	sp654	sp156	sp649	sp536	sp83	sp208	sp57	sp3	sp603	sp45	sp489	sp10	sp182	sp559	sp355	sp433	sp99	sp107
B-13810	U288	sp665	sp803	sp804	sp119	sp282	sp326	sp496	sp309	sp269	sp250	sp151	sp49	sp398	sp221
B-12798	A34	sp665	sp81	sp250	sp151	sp49	sp110	sp122
B-10488	U298	sp721	sp876
B-12782	U23	sp721	sp876
B-10467	U71	sp721	sp876
B-8965	U115	sp721	sp876
B-13796	U151	sp721	sp876
B-8737	U20	sp721	sp876
B-12807	A8	sp721	sp876
B-8772	U	sp721	sp876
B-9006	U183	sp721	sp876
B-13814	м4189Е/17	sp721	sp876
B-8726	U172	sp721	sp876
B-8727	U173	sp721	sp876
B-12820	A3122	sp875
B-12786	A9/A13	sp875
B-8551	U10
B-8553	U22
B-8970	K353	sp491
B-12822	A105	sp491
B-12806	A18	sp491
B-9015	U292	sp491
B-13805	U163	sp491
B-9003	U217	sp491
B-12825	A2697	sp491
B-12821	A2344	sp491
B-8972	U17	sp491
B-13792	U146	sp876
B-13694	U174	sp876
B-13702	U42	sp876
B-12739	K39	sp876
B-12744	K115	sp876
B-12750	K251	sp876
B-12751	K258	sp876
B-12752	K269	sp876
B-12753	K288	sp876
B-8430	U12	sp876
B-12755	K304	sp876
B-12758	K344	sp876
B-12760	K365	sp876
B-12762	K383	sp876
B-12765	K451	sp876
B-12769	K517	sp876
B-12770	K524	sp876
B-12771	K527	sp876
B-12775	K553	sp876
B-12776	K589	sp876
B-8957	U11	sp876
B-8433	U28	sp876
B-13696	U37	sp876
B-13703	U43	sp876
B-13705	U45	sp876
B-13706	U46	sp876
B-13707	U47	sp876
B-13709	U49	sp876
B-13721	U62	sp876
B-13724	U67	sp876
B-13727	U70	sp876
B-13728	U72	sp876
B-13729	U73	sp876
B-10468	U74	sp876
B-13730	U77	sp876
B-13732	U79	sp876
B-8959	U80	sp876
B-13735	U166	sp876
B-13736	U52	sp876
B-8960	U84	sp876
B-13738	U85	sp876
B-13739	U86	sp876
B-13740	U87	sp876
B-13741	U88	sp876
B-13744	U91	sp876
B-13746	U93	sp876
B-13749	U97	sp876
B-10484	U100	sp876
B-13752	U102	sp876
B-13756	U105	sp876
B-13757	U106	sp876
B-13758	U107	sp876
B-13761	U110	sp876
B-13763	U113	sp876
B-13769	U121	sp876
B-13770	U123	sp876
B-13771	U124	sp876
B-13773	U126	sp876
B-13774	U127	sp876
B-13777	U130	sp876
B-13778	U131	sp876
B-13780	U133	sp876
B-13781	U134	sp876
B-13785	U138	sp876
B-13787	U140	sp876
B-13790	U143	sp876
B-13793	U147	sp876
B-13795	U150	sp876
B-13798	U156	sp876
B-12787	A31	sp876
B-12797	A16	sp876
B-12800	A22	sp876
B-12816	A4481	sp876
B-12823	A917	sp876
B-12828	AGK	sp876
B-9001	U234	sp876
B-13809	U249	sp876
B-13812	м3699Е/17	sp876
B-13813	м4240Е/17	sp876
B-13815	м59Е/17	sp876
B-12774	K536-2	sp876
B-13704	U44	sp876
B-12819	A2498	sp876
B-8958	U65	sp876
B-8962	U144	sp876
[truncated: 4 more columns]

## Sheet: Table S4
	Spacer sequences of the repeat regions RR1, RR2, RR3, and RR4
Spacer	Nucleotide sequence	Target DNA (GenBank accession number)	RR
sp1	AAAAAACAGTGGTACTACCGCCCCGCCGAACA		RR4
sp2	AAAAAATGATGCTGTATTTCACTATTGGGTTC	pGF54-C (CP172162.1)	RR3
sp3	AAAAACAACGGCGTCATATTCACGCGACGTCA		RR2
sp4	AAAAAGTTGCGTCGCGTGACCGGCACTATAGA		RR1
sp5	AAAACAGCCTTTAGATTAGTACCTGACGACCG		RR4
sp6	AAAACCAAACTTCTCCATAAATTCCATAGCCG		RR3
sp7	AAAACCGATATTTACCAGGTTGTTACTGATAG	pGF54-C (CP172162.1)	RR4
sp8	AAAACGGCGGGTTTTTTACGCGTGTGGCTGCA		RR1
sp9	AAAAGGGCCGCATTGACGGCCCTGTGTTATCG		RR4
sp10	AAAATCGGGCGCATAAAGGCGGCGCTTTTCAT		RR2
sp11	AAAATGTCAGAAAGCGACGCATTATTTTGGCT		RR2
sp12	AAAATTCATATTGATAAACACCGCGTTTGTAT		RR4
sp13	AAACCGAAACACACGATCAATCCGAATATGAGC	Escherichia phage vB_EcoM-705R4 (ON470624.1)	RR3
sp14	AAACCGGACGAGGGCGCGCTAAAACGTGATTA		RR4
sp15	AAACGCGGGATTACGCGCCTGTTTGAAATCTGC	Escherichia phage vB_EcoM-705R4 (ON470624.1)	RR3
sp16	AAATATCCAGGGCTGGGCTGGAGGCAGACGGC		RR4
sp17	AAATATGGGGAGCGCCGTTAATGAAATCAAAA		RR4
sp19	AAATGCGGCCAGCATATTGCGCTGCTCGATCG		RR1
sp20	AAATTAATTTTGAAACGGGTGTTGATGGTGAG	Escherichia phage vB_EcoM-705R4 (ON470624.1)	RR3, RR4
sp21	AAATTGATCCCAGGGTGATTATCGTGGGGATC		RR3
sp22	AAATTGGGGACACTTTCTTCTACCTCTTTTGT		RR2
sp23	AACAAGCTCGCCCGGCCCGTCCTCATCAAGGG		RR4
sp24	AACACCATAATAAGATTCGCCGTTTATAGTAA		RR1
sp25	AACATCGGAAACGGCTTCGCGGCGGCGGCGTC		RR4
sp26	AACATGTCTTTCGTCAATTTTGGCGCTATAAA		RR3
sp27	AACATTAAATTGCCGTGCTGGATGAATCGCGG		RR3, RR4
sp28	AACCTACCGTCTTGGCTAGCGGTTGCAGCGAA	Cas-operon (cas3f)	RR1
sp29	AACCTGTGCGCTGAGTTTTGGGTTCCAGCAAA		RR4
sp30	AACCTTGTCGGGTCGCCCGTGCGTCATGATGA		RR3
sp31	AACGACGCACAGGATATAATGCTTGGCCTGGG		RR3, RR4
sp32	AACGAGACGAGACACAGCCAGCGGGGAAGCGG		RR3
sp33	AACGGCTACGGCACCGAGGTGACAAACCAGAT		RR3
sp34	AACGTCAGGTTGTCGCCGCTCTGCGTGGTCGC		RR3, RR4
sp35	AACTCCAGGATATTGCAAACCGCATAGTGGAT		RR3
sp36	AACTGTCGGAATAGTTTTTCTATCTGATCCGC		RR3
sp37	AAGAGAACAGCTTATATCTGATGCCGGTTTGC		RR4
sp38	AAGCACGGAATTTTTACAGCGCGTTAGATCC		RR3
sp39	AAGCTGGCTGGCAATCTCTTTCGGGGTGAGTC		RR3
sp40	AAGGAGAGACGGTCGCACTCTTCAACGTTCAG	p1-S1-IND-01-A (CP145658.1) pO157 (NZ_ABHM02000004.1)	RR1
sp41	AAGGCAAGTGATGGCGAAATTACCCGCGCAAT		RR2
sp42	GTCAATAGGCGGCGTCCCGTAGCCGTCCCCTTCGG		RR3
sp43	AAGGTCGCGGGGACGCCACGGGCAGTCAATGT		RR4
sp44	AAGGTGGAAATATATGTTAATGAACAGCGTTC		RR4
sp45	AAGTTCCACTATTAACGGCGTGTCATTCCCCG		RR2
sp46	AATAAATAATAATCCAGTAGCCCCATGTATTA		RR3
sp47	AATAACATTCATCGCATCGGAAGTTCAGCCAC		RR4
sp48	AATAATTTACGTGATATTGCACTGGCACCAAC		RR3
sp49	GAATAGCAATAGTCCATAGATTTGCGAAAACAGGT		RR4
sp50	AATATCCGTTCCTCGCTCTGCGTTTTCGTTGA		RR4
sp51	AATATTGTCGTGGACAAATGCCGGTGTTATTG		RR3
sp52	AATCTATTGTGAATTTGAAATGGTCCAGCACT		RR3
sp53	AATGCATCAGTTGAACACAAAAGTAGCTTTTC		RR3, RR4
sp54	AATGGCGTTTATTTCTCCCATGTAGTGAGCTG		RR4
sp55	AATGGGGTAATAATATGGCCGTGTTGCGCTCG		RR3
sp56	AATTCATAAATTAATTTACTATTTTGAGTGCG		RR3
sp57	AATTCGTGCTGGCGCGGGTCGTGGCATCACGT		RR2
sp58	AATTGAGACGTTCCACGCAATTAAACAAGCCG		RR4
sp59	AATTGATTGCTGGGTGATATTGGAAAATGTTG		RR3
sp60	AATTTATTCGGTTTATTCCGTCGGCGCGCGAC		RR3
sp61	AATTTCTTCAGCCAACTTTTTTCGGACCGTCA		RR3
sp62	AATTTGCATCACATAGGGGCGAGGCTCAGTGA		RR3
sp63	AATTTTCTTCATTGCTCAAACAGGCTGCATAAC		RR3
sp64	AATTTTTCCAGTGGTGTCGTTGTAATTAAGGA		RR4
sp65	ACAAAAACAAAACACCGAAACGGCTGTACCTG		RR4
sp66	ACAAAATAGAGGACTTTGGTGAATATGCGGTA		RR3
sp67	ACAAATGATGCGCCAAAACCAAGACTTTTACA		RR4
sp68	ACAACCCGATCGCCGTAATCCTCGGCCCTCGA		RR3
sp70	ACAATCACATATACGACGCGAGACGGAGATCG		RR4
sp71	ACAATCAGATCACGATCGATGCCTCGCGTGAG		RR3
sp72	ACAATCAGGGAACGATTGTTGACACTGTAAAA		RR4
sp73	ACACCCGACCGCTAACCGATTTCGTTACAGTA		RR3
sp74	ACACCGGCGAGATCGTATTTTTTGCCGCTGAG		RR4
sp75	ACACGGCGGGCATTCCCCACCAAAGAAAATCC		RR4
sp76	ACACGGGGCAGATTGAGCAGGACTGCGACCTC	Enterobacter phage vB_EclS_CobraSix (NC_071003.1)	RR4
sp77	ACAGAACAGGCGAAAGAAAGGGTACGCAGTAA	Punavirus P1 (MH422554.1)	RR2
sp78	ACAGCTCTTTCCCGTCGTTATCCAGTTGGTAA		RR4
sp79	ACAGTGAAATATATTGGGATAACATAAAGTCG		RR3
sp80	ACATCGACCGGGCCTGACCTCCTGCCTCCACC		RR1
sp81	ACATGAATGTCGGTTCAGACCGTGTTTTTACC	Enterobacteria phage P7 (NC_050152.1)	RR3
sp82	ACATTGCAATTAACTGATATCGCACCATCATCGG		RR1
sp83	ACATTTCCGCCGTTATGAATCGGTATTCCATA		RR2, RR4
sp84	ACCAAGAAGCTGACGAATCAGCCCGACACGCA		RR3, RR4
sp85	ACCATTACTTCGGTAAAAGCGTGATCAAGAAT		RR4
sp86	ACCCAGCATCAGGTCCGTAATTTGGCAAATCT		RR4
sp87	ACCCCATTACCGATGAAGGTTCTCCGTATTGG		RR4
sp88	ACCCCGGCAGTGTCTGTTTGACTAATTTATGC		RR4
sp89	ACCCGCGCTCGCGTTCCCTCCGCCAATGCTCCT		RR2
sp90	ACCGGGTATACAGAGCAACCGCCAATACTCGC		RR3
sp91	ACCGTGTCCCCGGGCTGATAAGTTGTGCCAGC		RR4
sp92	ACCGTTGCTACACATATGATCAGGCATGTGCC		RR4
sp93	ACCTCGACAATGACACGGGCGCGAAAACAATC		RR3
sp94	ACCTGGAGGCGAAAAAGGCGCTTCGACGTAAA		RR3
sp95	ACCTGTTTTTGTTGGTGGGCGGTTTGGAATCCA		RR2
sp96	ACGAAAAACAGGCTGCAAGTCTCGCTGACCAA		RR4
sp97	ACGAAACGCAGTACGGTTTTGTCAGTTAACAC		RR4
sp98	ACGAACAGGGATTTGTCGGCAGTTTCTTTAC		RR3
sp99	ACGAACGCGGCACACCAGGGCGTCTCATCGTC	Aeromonas phage phiARM81ld (KT898133.1)	RR2, RR4
sp100	ACGATGTATGACCGGAAAACCTCAGACTGGCG		RR3, RR4
sp101	ACGCAGAATCACGACGCGGTAGAGCGTTACGT		RR4
sp102	ACGCCAGCCACCTGCTTCGCCAGCCGTTCGG		RR3
sp103	ACGCGCGTACCGGATCGCGGACAACAAATTGC		RR3, RR4
sp104	ACGCTGCGCAGTACCCTGACCGGTGCGAACGT		RR1
sp105	ACGGATTGCGGTATATGCAGTGTCCAGATTCT		RR3
sp106	ACGGCGAATATAGCTGTCAACGCGCTCGACAT		RR3
sp107	AGCGGTCGCCAAGGCAATGCTCGTACGCCGTC		RR1, RR2, RR3
sp108	ACGGCGTGGATTGAGGGACGGGTATTTGGTCC		RR4
sp109	ACGGCTGTTTGCGTCGCTGTGAAAATGATGTC		RR3
sp110	ACGGGCGCACGGAATACAAAGCCGTGTATCTGCTC		RR4
sp111	ACGGGGACGAATCACAGCAGCGTTATCGTGAT		RR4
sp112	ACGTATCGTTCCACCGCCTCATGTCGTTGGAC		RR3
sp113	ACGTCTATCATTTTCAGTACAAGCTGGGTTTT		RR3
sp114	ACGTGTATCAGACAATCAATGTGACCGGGGCG		RR2
sp115	ACGTTGATTTGCGGTTTGAGGTTGATGGCGTG	Vibrio phage pYD38-A (NC_021534.1)	RR3
sp116	ACGTTGCTAACCGTCTGATTATCATTTATTTT		RR4
sp117	ACGTTGTAGCAAAACACTGCCGGGCCGTGACT		RR1
sp118	ACTAAACTTAATGATGGCCGTTACAGCGTGGA		RR4
sp119	ACTATGGCCCCGGCAAAAAACGCGCTGGTGGG	Escherichia phage LLS (PQ299149.1)	RR3
sp121	ACTGGCAAAAATCGGGTAAATCGGTGGCATCG		RR3
sp122	ACTGGCTCTGCAACAGCAGCACCCATGACCACGTC		RR4
sp123	ACTGGTTCTGTAACCCAAATTTGGGATCATTC		RR4
sp124	ACTGTCATCTCTCTCCCACTGGGAGATAGAAA		RR4
sp125	ACTTGATTACCGCTATTTTCTGACGATTTAAT	Escherichia phage vB_EcoM-705R4 (ON470624.1)	RR4
sp126	AGAAACAGTTCGCTCGCGAATTCGTGCAGCCG		RR1
sp127	AGAAATCAAACTCAGCGTGCAAATGGGGTAGC	Escherichia phage vB_EcoM-705R4 (ON470624.1)	RR3
sp128	AGAACTCGAAATTTATCGCGGGACTTTTCAGC		RR1
sp129	AGAAGGGCGGGCGTCGTGTTGTTAAGCGCGAA		RR1
sp130	AGACTCGCCAAAATTATCTGGAAAAATTAAAA		RR2
sp131	AGACTGCGGTTTCAATGCGGCGGATATTTTCGA		RR1
sp132	AGAGAAAACGGCCTACTCGTAGTTCCCACACG		RR3
sp133	AGAGCAACAGGTATTTCAAATGGCCAGCCGTG	Escherichia coli O157 typing phage 10 (KP869108.1)	RR4
sp134	TCGCTTTCCTACTGAATCCGCGTCGGTTGCCTCTG		RR3
sp135	AGATATCTGTTCCGGCTTCCAGCGTTTTGTTG		RR3
sp136	AGATCACACTTACCCTGCAAAATCTTAATGGG		RR4
sp137	AGATCGACATGAGCCGCCGCGCGACGAATAAC	Escherichia phage vB_EcoM-705R4 (ON470624.1)	RR4
sp138	AGATCGCGCCACGAGGAAACGAATATGAACGG		RR4
sp139	AGATCGGCGGCCAGTGGATAACCGTTATCCCC		RR3
sp140	AGATTCGCGCAATGTACGGTAAAGACAGCACC		RR4
sp142	AGCAAAAACCGGATATAGACAATCTCACTAAA		RR2
sp144	AGCAACGCGTAAACCAGATCGCCGATCGTGGC		RR3
sp145	AGCACCACTGAAAATCTGTACGAAAGCAATAG		RR4
sp146	AGCACCATTTACCCACCATTGCTCAACGGTAC		RR4
sp147	AGCACGGCTGCGGGGAATGGCTCAATCTCTGC		RR1
sp148	AGCAGATTTAATAGTAGTCATTTTTTATTCCT		RR4
sp149	AGCAGCGGTGGCGAACCGCGCGTTGTTGATTT		RR1
sp150	AGCAGCTTTCCAGCGAGCGCGGTTAACTCACT		RR1
sp151	TCGACAGAACGGCCTCAGTAGTCTCGTCAGGCTCC		RR4
sp152	AGCGAGGCTGCATACGTTGAGTGCCCACACTG		RR1
sp153	AGCGCGCGCGGGCTACTGCACTCGGTGATAAC		RR4
sp154	AGCGTCAATCAGCGCGTCTATCGCGTCACTTT		RR4
sp155	TCGAGCCAGACACATTGCTTTATCGCGCCACGCTG		RR3
sp156	AGCGTTCGGTGAATATTTTCCGCCCGAGTCCA	Escherichia phage vB_EcoM-705R4 (ON470624.1)	RR2
sp157	AGCGTTTGCTCCGGGTGGAATAACCCTGGCGG		RR4
sp159	AGCTTTATTGTTTTCAGGGAAAATAACGCGGC		RR4
sp160	AGGACGAAACGACCGGAAAACTGGTGACGGGC		RR3
sp161	AGGCATCGCATGTCGCCATTCCGATCGGGGAC		RR4
sp162	AGGCGAGGGAGATCAGAGATCAGGCTATTACA		RR3
sp163	AGGCTGCTGGCGCTCTCGTTGTTAACGGCAGC		RR1
sp164	AGGGCAAACCGCTCAGTGATGGCTGGTGCTCT		RR4
sp165	AGGGCCATGTTGAGTAAATTGCTGCCGGGTAT		RR4
sp166	AGGGCCGCCGCTACCCCAGAAGTGCCACTCCC		RR4
sp167	AGGTCGTAAACCCCATTTTCAAAACCAATCAG		RR2
sp168	AGGTTAAAGAGGCGCGCCGGGCGCTGGCTGGG		RR4
sp169	AGGTTGAGGCGACGGCAACTAAACTGCGTGGC		RR1
sp170	AGTAAGCCGGTTGATTATCGCCAGGGATATTA		RR4
sp171	AGTAATCTCCGATCTGTTTGTAAATCTGCTGC		RR4
sp172	AGTATGCGTTCAATCACTGTCAGGCCTACTTC		RR4
sp173	AGTATTAACTGCGGTGGCAGTGAGGCCAATAG	Escherichia phage vB_EcoM-705R4 (ON470624.1)	RR3
sp174	AGTCGAAATGAGGCGCGTGTTCTGGAGGATAT		RR4
sp175	AGTCGAGCTATCACGAAGAACTGGAGGCAATC		RR3
sp176	AGTGAACGGGAACCCATCACCACCCGGCCATT		RR3
sp177	AGTGAGGCAATCAAATGACCCGCCCGCAATTA		RR4
sp178	AGTTAACAACCCGCGCCGAACAAGCCCGACAA		RR3
sp179	AGTTAAGAGGGGGTTTTTCCCCACCGTTCAGG		RR3
sp180	AGTTACCCGATGGACACTCCCAGACCATCAGC		RR4
sp181	AGTTCCCACAAACCTGGGTGCATCTCGCGTTC		RR3
sp182	AGTTCGCGGCAGACATACACGCCGGGAGTTTT		RR2
sp183	AGTTCGGCATGAGCAGCTCCTCTGTAGTCAGA		RR2
sp184	AGTTGGAGTATGCGCGTGGGCTTAAAGATCGC		RR2, RR4
sp185	AGTTGGGGCGGCGCAATAACGAGACGATACGC		RR4
sp186	AGTTTGTCGAACACGGAGCGGAGCATACCCGC		RR4
sp187	ATAAAACAACAGGTGAGTTGGGTTTTGAGTAT	pGF54-C (CP172162.1)	RR3
sp188	ATAAAATACCGGTGCAGGGCGGTGCCTCATGC		RR1
sp189	ATAACAACGACACTCCGGCATATATAAAGGCA		RR4
sp190	ATAAGCCCCGGCATCAGTTGCAGCCGCGGACG		RR3
sp191	ATAAGGCCAGATGAGGGATTCGCAATGAGCAA		RR3
sp192	ATAATTGATCGTGATTATCACGTTAGTGCCGC		RR3
sp193	ATACCGCAGCAAATTACGGTTCCAGAAACGCG		RR3
sp194	ATAGAACGGGACGAGATTTTTAAACAATGGCT		RR4
sp195	ATATAAATCGCAAAGCTCGGAAAATGTTTTAA		RR4
sp196	ATATACAGCAAACCTTCAGAATGCATTCCGGG		RR4
sp197	ATATCCTTATTGGAATACATGAGCTGCGCCCA		RR4
sp198	ATCAACGTTATCGATTACAACTGACAGGGAGC		RR4
sp199	ATCACCAATGAGGGTGCATTCCGTTGGCACGC		RR4
sp200	ATCAGTGATATCCAACATTGCGGAGCTAAACG		RR4
sp201	ATCATCCTTGCTGCGACGGACTACAACCGCCG		RR3
sp202	ATCCACGAATCCAGTGCAAATGAGTTTGTTGG		RR4
sp203	ATCCAGCGCATTCCTGTGTGCCGTATCTAAAT		RR4
sp204	ATCCCATTGATTACTATGCCCGGTGAGCAGAC		RR3
sp205	ATCCCCTGCGTCCTCTTTTGAATAATCGCGGC		RR4
sp206	ATCCGGTTTGAACCGTCGGCACCGCTCGGCCA		RR3
sp207	ATCCGTTAATTATTGAGAGAGCTATCAGCTAT		RR4
sp208	ATCCTGGCAGAACAACCAGTCAGCAGATCCCC	Salmonella phage SW5 (MK972713.1)	RR2
sp209	ATCGCCGTGTCGTTTGCCGAAGTACTCAGCCA		RR3
sp210	ATCGGGGTATTCAGTTTCGATGCGGGATTGTA		RR4
sp212	ATCTCCAGCGCCTTTTCGACGCAACGGTGCGC	Escherichia phage vB_EcoM-705R4 (ON470624.1)	RR3
sp213	ATGACAAAACTGATATCTGACTCCAGATATTC		RR1
sp214	TCGGCGAGTAAGAGTACTGAGTATTTTAATCTCAT		RR3
sp215	ATGAGCAAAATTGATTATCAGGCACTGCGCGC	Escherichia phage PhiR41_1 (PV340561.1)	RR2
sp216	ATGATCCAGCGCGGCGGCTCATATGAAACTGG		RR3
sp217	ATGGCCGCGCGGGGCATTGCATTTTCAAAGAG		RR3, RR4
sp218	ATGTAGGGGCAATCGAACGATTCTCTGCCGAC		RR4
sp220	ATTAACGCGGCCCGCCTCTGCGTTGGCGTGAA		RR3
sp221	GGCAAAAACCGGGCAATCGCAAAAAGGCGTAATGT		RR4
sp222	ATTATTAATTCTGGTGGCGCTGGTCGCCCTGG		RR4
sp223	ATTCCCCCGTCAAATAACAAAACCCACTTACC		RR1, RR2
sp224	ATTCTGTTTTCGCTGCTGTAGACCAACTTTGG		RR3
sp225	ATTGCGGATGCTCCCGGAATTGCGCGGGCAA		RR3
sp226	ATTTATCAAAATATAAGCTTTTATAGTCATGG		RR4
sp227	ATTTCATTAATTTTGCAGAGAAGTGTCTCGAA		RR3
sp228	ATTTCGCCAGGTATTACTTCACCTTGCCAATA	Escherichia phage PhiR41_1 (PV340561.1) pEc2-51408 (CP104116.1)	RR3
sp229	ATTTGGGGGTATGAGAGCGCCGAGCCGTTCGG		RR4
sp230	ATTTTCCTGATCGAGTTTTGAGAATTTTGTCG		RR3
sp231	ATTTTCGCAGCGGGTAACCGCGCCCGGCGATC		RR3
sp232	ATTTTGGGCGCGCATGATCTCTTTAATGCAAT		RR3
sp233	ATTTTTACTGAAATGACGGCTCGATTTACAGC		RR3
sp234	ATTTTTCAGACTCATCAAAATAATCCTTTAAT		RR4
sp235	ATTTTTGCGCGGCCTGCATGAAACCAGTGGCA		RR4
sp236	CAAAAAAATAATATCCGGCAGTCTGTACGGTA		RR3, RR4
sp237	CAAAAAGTCGGATAAGATTAACTCCGTTAGAT		RR4
sp238	CAAAACACCTGAACGTTGAGATAGGGCTAAAT		RR4
sp240	CAAAGGACACCGGGAGGCACCCGGCACCGCAG		RR3
sp241	CAAAGGCCCGCCAATGCGGGCCGATTTATCCC		RR4
sp242	CAAATCACAAATTTTCGCAAAAGCCTGGGCAA		RR4
sp245	CAACGAAATTGAGAGCAAAGGTCGCTACGCAG		RR3
sp246	CAACGAGCGATACGGTGAAGACGACCAAATCG	Escherichia phage PhiR41_1 (PV340561.1) pEc2-51408 (CP104116.1)	RR3
sp247	CAACGGAGGCCCAGGGCGTGCCGGTTTCGAAA		RR3
sp248	CAACTGGCGGAATACAGGACGGGTGGATATTC		RR3
sp249	CAAGTCGGGCGAAATGCAGGACACTTTATCCG		RR3
sp250	CAAGTGATATCCATCATCGCATCCAGTGCGTC		RR3
sp251	CAATCTGAGCCAGACGCGACGAATAAAAGCAT		RR4
sp252	CAATTCATATACTGATAAATCATCAAAACAAA		RR4
sp253	CAATTTGGCAATCGGGGCGACTATCTTTGGAT		RR3
sp255	TGGATTACCGAGGCCCGAAAATATATTGGTGA		RR1
sp256	CACCACATGAACCGCGACGCAGCGATTCACCG		RR3
sp257	CACCACCGGTACGCCTGACGCCAGCGCAGCGG	Escherichia phage vB_EcoM-705R4 (ON470624.1)	RR4
sp258	CACCAGTAGCGCAGCAACAGCGAGGTAATCAA		RR4
sp259	CACCCCTGATATTTTTGCCACCGTGGTTACTC		RR3
sp260	CACCCGGACTGGCGACCGTCGGACCAGTTCCG		RR3
sp261	CACCCTGAGCGTAAAAAAAATGCTGAGGCGAT		RR4
sp262	CACGATTTTATGTGCCGCGTTGAGGCGTGGGC		RR3
sp263	GCCCGTCACCGACGCGCAGTGGCGCTACCGTGA		RR3
sp264	CACTCTGAGCATTGGCAGAATCACCCCGATAG		RR4
sp265	CAGAACGCGGCGCAGCTCGTCACGCAAAAATG	Escherichia phage PA2 (NC_028449.1)	RR4
sp266	CAGATACCTTGTTTTGTAACTGCGTTAATGTC		RR3
sp267	CAGCAAACCAGTTACCCGAATCCACCAGCCCT		RR3, RR4
sp268	CAGCGGGGTGATTGAATATTTTGGCATCAGAC		RR2, RR3
sp269	CAGCGTCAGGCGTGAAATCTCACCGTCGTTGC		RR3
sp270	CAGCGTGCTCCCTCCGAAGTGATAGTTGTTCTG	p1-S1-IND-01-A (CP145658.1) pO83_CORR (NC_017659.1)	RR2
sp271	CAGCTCGTTCGCATGATATGTACCCGAGACGG	pGF54-C (CP172162.1)	RR3
sp272	CAGGAGACGGCCAGCCGGAACGGCGGCGGCGT		RR3
sp273	CAGGATTGAAATACAGCCTCGGCCTGGGACAG		RR3
sp274	CAGGCGCTCGACGCGGCACGCAGTCGGGCACA		RR3
sp275	CAGGTATCAAGAAATAATCGAAGCCTTCATGA		RR3
sp276	CAGGTCGACCGACTGGAGGCGGAGATTGTCGG		RR3
sp277	CAGGTCTATCGGGCGATCAATAAAATCGGTCA	Escherichia phage vB_EcoM-705R4 (ON470624.1)	RR3
sp278	CAGTTGAAGCGCTTTAAAAAATTCTGGACGGC	Escherichia phage vB_EcoM-705R4 (ON470624.1)	RR4
sp279	CAGTTGTCTGATGTGTCGCTGGCCTGGCGGCA		RR4
sp280	CATATGTGAAATGGTATGGCGCTTAAAGGTGG		RR3
sp281	CATCAATACGCGCTCAGCCGAGACTTTACCCG		RR3
sp282	CATGAATATGGACGATGAAAAAATAAGAGAGG		RR3, RR4
sp283	CATTAATTGGGAACGCCTCATCACTGCCACCG		RR3
sp284	CATTCCACCAGCGAGCATAAACCCGGTTGCGT		RR4
sp285	CATTTTTCCCACCAATGGAAACCACTGCGCCG		RR1
sp286	CCAAAATCCCCTAGGAATCCCAGCACGGTGCG		RR4
sp287	CCAACGCGACGATTTTTGCCGCCGGTTATAAG		RR3
sp289	CCACATCCAGCATTTGCTGAGGTGAAATCCAG	Escherichia phage PhiR41_1 (PV340561.1) pEc2-51408 (CP104116.1)	RR3
sp290	CCACCGCGCGACGGGTACAACAAATTAACCGG		RR4
sp291	CCACCGTTTTCGCCCACCAGGGCGCACAACCC	Escherichia phage RCS47 (NC_042128.1)	RR3
sp292	CCACTGCACTGACTCTCGTGCGTACGCTGCGG		RR4
sp293	CCAGATTCCGCTTTCTCTACCTTCTCTTTTTC	pGF54-C (CP172162.1)	RR3
sp294	CCAGCACAACATAATAGCGGTGAGTTATTCAT		RR3
sp295	CCAGCCGAAACAACGCCAGCAAAATCGACCGC		RR3
sp296	CCAGCCGTTCAGTATTGCCGGTGTCAGCAAAA		RR3
sp297	CCAGCGAAGGACTTGCTCGTGTGGTTAAAGCC		RR3
sp298	CCAGGTCCCATTTGTCGATCGGCAGCGCCATT		RR4
sp299	CCAGTGGAGCCGCCGCGAATTTACACACGATT		RR4
sp300	CCAGTGGATTGAGACCACATACCAAATCACCG		RR3
sp301	CCATAACCACCCCCATCATGAATATTTTCCGGC		RR3
sp302	CCATACATTAACACGGTGTGGCCACATTTCAA		RR4
sp303	CCATTCTGGAATTTGTAATCTGGACTCCCATG		RR4
sp304	CCCAGGTTTATTTGCATGAAAATACATTGCGC		RR3
sp305	CCCCACGCATTGTACTCTGTGCAGGCGTAACC		RR3
sp306	CCCCGGAGACTGGCGCAACAATCCCGACCACG		RR4
sp307	CCCCGGTGGCGGGTGCCGTCGCGCCGAGATTC		RR2
sp308	CCCGGATTGATAGCTATTTTTCCAAAATATTC		RR2
sp309	CCCGGTAGCCAGGTTTGCAACGCCTGAACCGA		RR3
sp310	CCCGTTGAAGATCTGGACGCGTGGGGAAAAGC		RR3
sp312	CCGACCGCCATCGCGCATTTCGTCGAACGTCG		RR3
sp314	CCGAGCCCGATTATCGGCATGAGCGATGCGGA		RR4
sp315	CCGATAAAATGCAAAAAACGCGGCGTTTTTTG		RR4
sp316	CCGATATTTTCCTGACGTCGAAAAAAGAGGAC		RR4
sp318	CCGCAGGGAAACCGTTCGTACTTATCGACCTCAAC	pGF54-C (CP172162.1)	RR3
sp319	CCGCCACGCCGTGCGCATCAACAGATATACGCA		RR2, RR3
sp320	CCGCCGATTTCCCTGGCGTCAAAAGCGGTGAG		RR4
sp321	CCGCCGTCGAGTGTAATACCCTGATCCATCGC		RR3
sp322	CCGCGAACGCGGAAACGCTCGGACGTTTACTG		RR4
sp323	CCGCGCAAATCCAGCGAGCCGCCGACGCTCA		RR3, RR4
sp324	CCGCGTTCGTCGGCCAGCCCATTGCGCAACCC		RR2
sp325	CCGGACGAGAAATTCACGTTCCTGCATTTCAT		RR4
sp326	CCGGGGGATAATGTTTACGGTCATGCGCCCCC		RR3
sp327	CCGGTGCAACTGATATTGATAAACGTCGACTC		RR3
sp328	CCGTCAAACAGTATCACCGCGTTAACGCCCGC		RR4
sp329	CCGTCAGTAAACCCGCTGGCGGGTACTGGATA	Escherichia phage vB_EcoM-705R4 (ON470624.1)	RR3
sp330	CCGTTAAAATATTCGCCCGTTGTGTAAGCGTA		RR3
sp331	CCTCTCAATTTGTAACGTCTGCAATGTCAGGC		RR4
sp332	CCTCTGCCTGTAATTCAGCTTCACTGTCAGTG		RR4
sp333	CCTCTGGTTTAAAAAAGCCGCCGTCAGCGAGC		RR4
sp334	CCTGATAATTTACGCTATTCAGCGGAGATGAT		RR4
sp335	CCTTTCAGCCACTGCTCGTTAGCGTAGGTGTT		RR4
sp336	CGAAATCGCACGCGCTTCCCGCATGGGGGAAA		RR4
sp337	CGAACGCGCGCTAATGAAGCGCATGAACGGGC		RR2
sp338	CGAATACAAGCGCTGGCGCAACGAGTCCTACC		RR2
sp339	CGAATCACGCCCCGCTTTTTACCGCGTCAGCG		RR4
sp340	CGAATCGCGCATACCCTGCGCGTCGCCGCCTGC		RR3
sp343	CGATAACCGCGTCAGTATTGGACAGGATATCA		RR3
sp344	TCGCCGAATAGACAATGACCGCAAAGTGTCTATCG		RR3
sp345	CGCAATCCAGATTGGCAAATAAAATTAGGTGC		RR3
sp346	CGCCACCAGCGATAGAGCCGCAAACAGAGCCG		RR4
sp347	CGCCCGTTACCCTTCCCGTTTGTGATGCATCA	p1-S1-IND-01-A (CP145658.1) pO157 (NZ_ABHM02000004.1)	RR1
sp348	CGCCCGTTTGAACAAAAACGGGTATCTAACTG		RR3
sp349	CGCCGCGGACTCACGAGCAGGCCATCACAGAC		RR4
sp351	CGCGACACGCTGGCAGAGCAGCTATCCCACCA		RR3, RR4
sp352	CGCGAGAGCCAGCAAAACGCCAGGGCACAAAA		RR4
sp353	CGCGGCCTGCGCTCGCGTAAAATCAGTTGCAG		RR4
sp355	CGGCGGACCACTCATCATCGTATAAATCTTTC		RR2
sp356	CGGCGGCAATTGATGCGAAAGACCTTGGCAAT		RR3
sp357	CGGCGTTTACCGGATTACTGATAACCGAAACA		RR3
sp358	CGGCTTATTGCTCTTGCCGACGGATTACAGTG		RR4
sp359	CGTAACGAGCGTCGTTTTATTGCAGGAAAACA		RR3
sp360	CGTACTGCTTACTCCGTCATCGATGTATGAGT		RR3
sp361	CGTAGCGCCGCAGAGCATTTACGCGAGTTATT		RR4
sp362	CGTAGTTTCGGCAGTCCAGTGCCTCGTTACGT	Escherichia phage Alux-21 (PQ589898.1)	RR4
sp363	CGTCCGGATCGGTTTCGAGAATCTCTACGCTC		RR3, RR4
sp364	CGTGACCGCCTGTACACGCTGTAATGGCTCAC		RR4
sp365	CGTGCCGCTCTTGAGATCGGCGGAAAGTTTAT		RR4
sp366	CGTGCCTTCGACTTTGCGGATCACGTCGTCTT		RR4
sp367	CGTGCGTATGCTGCCGCGCGATTCAGTACATC		RR1
sp368	CGTGGAGGAGAGGGCGACGCGCTGGCAGACAC		RR3
sp369	CGTGTCTGCCGCTGCTGAGCTGTGCGGGGATA	Escherichia phage vB_EcoM-705R4 (ON470624.1)	RR3
sp370	CGTTCCTCGCATTATTTCCCTTTCTTCTTCGA	pGF54-C (CP172162.1)	RR4
sp371	CGTTCTGAATCCGATATTCTTCAGCACCTTCA		RR4
sp372	CGTTTTCACTCACTGGCAATCTCCGAGCAGAGC		RR3
sp373	CTACAGCAACTGATGCAACGGTAAGCGCGATC		RR1
sp374	CTACCGGGACCGTTGGTTTCCACCATGACCAG		RR4
sp375	CTATAGCAGCACTCCACCAGCTCGAGCAGCAG		RR4
sp376	CTATCTGATTTTGAATACACATCTCTAAAACA		RR3
sp378	CTCTGATTCATCGGCGGCGATACTGTCATCAC		RR4
sp379	CTCTGTCGTTTTCATATTACCGGCCTGCCACT		RR4
sp380	CTCTTTCTCAGTCATCTGGCGCTCAACGCCGG		RR4
sp381	CTGAAATCAATCGCCGGTCGTCGCCACGTTAC		RR4
sp383	CTGACGGAAAGCCAATTCAACGTAATCTCAGG		RR4
sp384	CTGCTCGACCCTGTCATGCGGCGCATCCGGCTC		RR1
sp385	CTGCTGGAGCTGGCTGCAAGGCAAGCCGCCCA		RR3
sp387	CTGGGCGAGGGAGAAACGCCAGCGGAGCAGTA		RR4
sp388	CTGGGGCTGCACATTGACAATAAACCGCCGCC	Escherichia phage vB_EcoM-705R4 (ON470624.1)	RR4
sp390	CTGTGCTCCTGTTTTGTGCCGTAGTTACCGAT		RR4
sp391	CTGTTGGCAAGCCAGGATCTGAACAATACCGT	Enterobacteria phage P7 (NC_050152.1)	RR3
sp393	CTTGCGAGCAAAAGATCCAGGCCGAGAAAGAC		RR3
sp394	CTTTCCACCCAGGCACTGATACTCCACATAAA		RR3
sp395	GAAAAACAAATAGATGGATAGCTCGATATCAT		RR4
sp396	GAAACGCCGGTTGAACGTCGTGCAAAAATCAT	Escherichia phage vB_EcoM-705R4 (ON470624.1)	RR4
sp397	GAAACTCTCTGAGAATCCGTCAGCAAAAATAC		RR4
sp398	TGTGTTTGCGGCATTAACGCTCACCAGTATTTCGT		RR4
sp399	GAAATAGCTTTTGCTGATCATCACGGTTTAAC		RR3
sp402	GAAGATATTTCTGGCGTTGGCCTGCGCGTGAC		RR3
sp403	GAAGTTGCGCGCACTAAGAAAAACAGGTTCGA		RR4
sp404	GAATATCGGGTGCCAGCCTGGACGCTGGCCGA		RR3
sp405	GAATCATGATTCCGGACGACGTGCTGGCGCGA		RR4
sp406	GAATGATTTAATACCAGACGCAGAGTGCCACAC		RR3
sp408	GAATTCGGAATCACATTAAAAGGGAACCCGAT		RR3, RR4
sp409	GACAGGCTGCGCCATCTGGCGGTCGCGGATCA		RR4
sp410	GACCAGTCGGGCCAGACATCGGGGACGCAGAA		RR3
sp411	GACCATTCTGTGAGCCGTAAAACAGAAAAATC	Escherichia phage PhiR41_1 (PV340561.1) pEc2-51408 (CP104116.1)	RR3
sp413	GACGATCCCGAGATTCACAGAGTTACAACTAA		RR3, RR4
sp415	GACTCAACCGCGCTTCCCGGCCTCACCACTGC		RR3
sp416	GACTGGTACGGCCCGTGGGAGCGTGTGATCGG		RR4
sp417	GAGACGGAAATCGCGGTTGATAACGCTGATAT		RR4
sp418	GAGAGCGAGGGGAGATTCCGGCAGGGCGTGCA		RR3, RR4
sp419	GAGCAACAAAACAATGAATCCAACGGATTGCC		RR4
sp420	GAGCCCCTCTTTATTCGCCCCGTTCCAGCGAC		RR4
sp421	GAGGCCTATATCTCTAACCGCATCGGGCTGCGC		RR3
sp422	GAGGCTGAACAGGGAGGGGGCTACCGGCACAG		RR3
sp423	GAGGGCGGTTGGGCGCGCCGGCGGTTGCAACC		RR2
sp424	GATAAATCGCTCACGAAGAATAATTCTACCCC		RR4
sp425	GATACCTTGCGCTTGTCGCAAAAACAGAGCCA	pGF54-C (CP172162.1)	RR3
sp426	GATACGATCGAATTTAGTCACTGAATACCCCC		RR2
sp427	GATATGGCAATGAGTAAATATACATATTTAAAC		RR4
sp428	GATCGCCTGCTCCAGCGTCACTCCCTGCCCCTCGA		RR3
sp429	GATCTCATTGTTGGTCTGTGGGGTGGTCTGGA		RR1
sp430	GATCTGCCAGCGCCTCTGCGGGGCGGTAAAC		RR3
sp431	GATGAAATCACACTCACTACTGAGCAAAAGCG		RR4
sp432	GATTCAATGTCCGACGCATCCAAGTAAATATT		RR4
sp433	GCAAACGGAATTAGCAGCAGCATGATCAAAGA		RR2
sp434	GCAAAGTGGGCGCTATTTCATATCCTGCATCC		RR2
sp436	GCAACCGTTGCGCTCGGCTCGATGGCGGCTTT		RR4
sp438	GCACCACGCGTACCCCGATGTTTGTTTTGCCA		RR4
sp439	GCACCCATCAAGGAATAACGCGTTTATTTTCC		RR4
sp440	GCACTCGTGCAACCCGGCGATAACAGCAGAAA		RR2
sp441	GCAGCAATTGCCGGAGTTTTACTAATTGCCTC		RR4
sp442	GCAGTACCATTACATCAAAGAGTGCAGAATCC		RR4
sp444	GCATCACGTATTGTAATTGGCATCACAACAAA		RR4
sp445	GCATCACGTGTGGTGACTGAATACGCGGTCAA		RR1
sp446	GCATTACGGTAAATCGCTGGGGCTGTCCCGTA		RR4
sp447	GCATTGACGCTTTAAACGACGACGGACGCCAC		RR4
sp448	GCCAATGATCCCTACTCGTACCCCCAAACGGG		RR4
sp449	GCCAGCGGCGCTGAGTACGACGACCTGATTAA		RR4
sp450	GCCAGGAATGCAGCATTTTGCATGGGAAATGA		RR4
sp451	GCCCGCCTCGTCGGTGTATTCCGCGAGATCGC		RR3, RR4
sp452	GCCGCCACTATCAACCGCCATGCATAAAATCGG		RR3
sp454	GCCTTAATGACGTTGCGTCAGCGATGGCAACC		RR4
sp455	GCGAAAAAATACGGCTGGATGCGACAAAAAAA		RR3
sp456	GCGACCGCTCAGAAATTCCAGACCCGATCCAAA		RR3
sp457	GCGAGGGGCAGCCGTTCGCGCTGCATGTTGAT		RR4
sp458	GCGATACGAAAACCGCCACTGACATCATTAAC		RR4
sp459	GCGCACATATGAAAAAAGCCACGGGTTACGCG		RR3
sp462	GCGCCTCGGTTGTTTAGCCATGCTCAGCCCCA		RR3
sp463	GCGCGGCCGCGATATCGTTAGCACTGGCTCCCG		RR4
sp464	GCGCTCTCCTGAACCTCTTTCAGTCCGTCGAT	Escherichia phage vB_EcoM-705R4 (ON470624.1)	RR3
sp465	GCGGACGGCAAAACAATCGGGAGTCTGGACAA		RR3, RR4
sp466	GCGGCAACTGTTTGCCGGTGCAAATCAGTCA		RR1
sp467	GCGGCGCAGGGATTCGTACAGTCAAAAACGCC		RR3, RR4
sp468	GCGGGATTGTTCCGTTTGCCCGCGCCACCAGC	Enterobacteria phage P7 (NC_050152.1)	RR3
sp469	GCGTAAGAAAACAATTTTTTCAGAAAACTAAC		RR3
sp470	GCGTCCGTCAAAGAGGAAGCCAAAGCCATGCA		RR4
sp471	GCGTCGCTGGAAGAACAAAACCGCCTGATCGA		RR4
sp473	GCGTGTCGGCAAATCCCGAGGAAATAGAACCC		RR4
sp474	GCGTGTCTTCCTGCGGCGCTGGCTCACCCTGG		RR4
sp475	GCTAACCTATAACACGGAAAATCACACGCTAA		RR3
sp476	GCTAATTTACGTAATTTACGTGCTATTGCACT		RR4
sp477	GCTACATGGAGACGCATCATGACGTACAAAAA		RR4
sp478	GCTAGGGGATGGATTGTTTGAGATACGAGCAA		RR1
sp479	GCTATTACATGTGTGATTTATTACATCTGTAA		RR3
sp480	GCTCGCGGGCGCTGGGCGGCACGCTGGGTCTG		RR3
sp482	GCTGCCATTACTTCCCGCCAGCGTTGCTCTGG		RR4
sp483	GCTGCCCTGATTTGCAAAATTTCATCTTTTGA		RR3
sp484	GCTGCTGCTCCATTTGTGCGTCCTGCCTTTGA		RR3
sp485	GCTGGCAACTGAATGCCCGCCGTATTGCCTTT		RR4
sp486	GCTGGTTTTGAATCGTCCGGCGCTCGAGACGC		RR4
sp487	GCTGTATTCGGCAAATGAAGTGGATGTTGATG	Cas-operon (cas1f)	RR1
sp488	GCTTCACGACGTCTTCCGGTTTTATGATTAAT		RR4
sp489	GCTTGGGGAGTATTGGGAATCGCTCGGCGGGA		RR2
sp490	GGAAATTAGGCAAATGTGAACACGGCGGCCCC		RR3
sp491	GGAACAATCTTGCAAAGGCTGTGAAAGTTGG	Cas-operon (cas3f)	RR1
sp492	GGAACTGGCGCTGCTGGAGCAAAACCCGGTAT		RR4
sp493	GGAATGATATTTCAATAAATAATTATAACAAT		RR3
sp494	GGACTATCAGAAAACTTACTGGAACTTTTACG		RR4
sp495	GGACTCGCCGCAGGTGAGGAAAACGCAATAAC		RR3
sp496	GGAGTTCAGACATAGGTGGAATGATGGACTAC		RR3
sp498	GGATCACAAGGGCGGCTATCAGGGTGGACGGA	Cronobacter phage JC01 (NC_052989.1)	RR4
sp499	GGATCTGTGGGATTATCAACGAGGTCAAATAA	Escherichia phage vB_EcoM-705R4 (ON470624.1)	RR4
sp500	GGATGAGCAGGGAGCAACAAAAGTAGCCGGAA		RR4
sp501	GGATTGCAGGCATCAGGTGATATCGCCAAAAC		RR4
sp502	GGCAGCTATCGAGGCAGTTATCGAGCGTCGCG		RR3
sp503	GGCATAGCCAGGCTGATCCGGCGACGGCCTTA		RR4
sp504	GGCCATTCCCCCAAGCAGACGCAGGAAGTTAA		RR3
sp505	GGCCCCGGAACATCTGCCGCAGTGCGATACCC		RR4
sp506	GGCGACAAATGGCCTGTCTGAATGAGTTCTTT		RR4
sp507	GGCGAGTCCGTCAGCGGTGCGCCGCTGCAACA		RR3, RR4
sp508	GGCGGCTGGTTTCCTGTAATTCGTGAATCATA		RR4
sp509	GGCGTCACCGTTGAATTTTGGAAGTGTGTTCA		RR3
sp510	GGCGTCCAGTGATGCTTTCTGGTGCTCGAATA		RR3
sp511	GGCGTCCCATTCGATCCGCTGGTTTTCGATGA		RR4
sp513	GGCTAATTTTATTTTTTGCGTAGCGAGCGAGG		RR3
sp514	GGCTATGCCAGCAATATTCAGCGTTGGGAACG		RR4
sp515	GGCTGCATATGAGCACGAGACACCCAGTAATT		RR3
sp516	GGCTGCGTATGAGCACTAGACACCCGGTAATT		RR3
sp520	GGGATTTGCACTCCAGTTGATTGACCCGCAGC		RR3
sp521	GGGCAAATATAAATTCCAGCGTGCTTCATGAA		RR3
sp522	GGGCCGACGGTCGCAGTGCTGGACCATTTCAA		RR3
sp523	GGGCGGGATGTTTATCAACGGCATGGAAACGC		RR4
sp524	GGGGTATGAGGGCGCGATCGTGGTACAGGAGG		RR4
sp525	GGGTGGCGGTGGTGCTGTAATTCACACCGGTA		RR4
sp526	GGTAACGCTACGGATCGCAATCCTGATGTTGT		RR3
sp527	GGTCAGTGGTCTGTTCATGATGTACTCCATGT		RR3
sp528	GGTCGGGTATTTCATTATGCATCCTGAACTAA		RR4
sp529	GGTGAGAATCTGAATTATTAATTCCAGTTCGT	pGF54-C (CP172162.1)	RR3
sp530	GGTGTTGTGACTACTGTATCTGACGAGGACCT		RR4
sp531	GGTTTCGCCTCAATGATCTGCATATGGCGTCA		RR1
sp532	GTAATAAAAAATATTCTATTTCTGCTGAATCA		RR3
sp533	GTACAAAGACGCCCAGACGCATCAGCGCCACA	p1-S1-IND-01-A (CP145658.1) pO157 (NZ_ABHM02000004.1) pO83_CORR (NC_017659.1)	RR2
sp534	GTACGCGGCGAGTTTTAGCGACAGGTCATCC		RR3
sp535	GTACTGACGGATAAAAATAATACCTTTTGCGG		RR4
sp536	GTAGAAGCTCACCATCAGCGCGTCTTTTTTGA	p1-S1-IND-01-A (CP145658.1) pO157 (NZ_ABHM02000004.1) p666 (FN649417.1)	RR2
sp537	GTATTTTTTATCGTCGCATGAGTCGCGGTAAC		RR3
sp538	GTCAAATCGGTTACCTTAACCTGTTGAATGTG	Escherichia phage vB_EcoM-705R4 (ON470624.1)	RR3
sp539	GTCAACGTTTTTCATGTGGGCATGAGTTGGGG	Escherichia phage vB_EcoM-705R4 (ON470624.1)	RR4
sp540	GTCAACTGGCACCACAGGATGATGGCGGCGAA		RR3
sp541	GTCACCATGCTCCAGCCAGTTTCTGACAATAT		RR4
sp543	GTCCTGTTTTTGACCGGCGGTAAATGTTGCCTG		RR4
sp544	GTCGCCGGGTTGATTTTCCATGATGATTTTTA		RR4
sp545	GTCGTAGGTGATGAAAGAAAAGAATGATTTAT		RR3
sp546	GTCTATATTATGATGAAGAGGCAACCATTGAA		RR3
sp548	GTGACAATTACGCCACGCTGGCGGGCAGCAC		RR1
sp549	GTGACGCTAAACGCGGCGTTAAGGTCAAGGGG		RR3
sp550	GTGCCGCGACTCACCAGATAGAAATAACGCAA		RR3
sp551	GTGCGCAGGTCGTCCTGCGACGGTTGCATCAT		RR3
sp552	GTGCTGCCGTCGTACCCGGCGGGCGCTGCCGC		RR4
sp553	GTGTGGTAATTGGTGGTCTGGCTGGTGGTTTA		RR3
sp554	GTTAAAAACCATTTACGGAGATAATAAATAAC		RR3
sp555	GTTAACCGTTTCACACTTAACACTATGAACCG		RR1
sp556	GTTATTGCTGCCTCCGTCACCTGTCCGATCGG		RR3
sp557	GTTCAGCATCACCACCGCTTGTCATAAAATTA		RR3
sp558	GTTCCACGCGGATATCTGTAATTTCCAGCAAA		RR1
sp559	GTTCGACGATTGAGTCCGCCGCTGTTGTTTGAT		RR2
sp560	GTTGCTGCTGCGTTCGATATTATTTTATACCC		RR3
sp561	GTTGTCGTATTCCTTAGAAATCTGATGCCAGCC		RR4
sp563	GTTTGCTCCCATGTTTTGCCGGTAATCCGCA		RR3
sp564	GTTTTAGGTGATTTACCCGAAAGCCAGGCTGGG		RR4
sp565	GTTTTGTGATTCAGTAATCGTTTGAGTATGTA		RR1, RR4
sp566	TAAACCCGTCATGATCGTTCCTCTTGTAAATC		RR3
sp567	TAAACGCACCTGGCGCGCCACTTTATCAACAA		RR3, RR4
sp568	TAAACTATTCAACTTCATCTCATCTAAAATCT		RR3
sp569	TAAATCCCTCGCGCATCGAGTCAAATGTCGGA		RR4
sp570	TAACCCCCAATGAAGTTAATAAAGTCTATGGCCGA		RR3
sp572	TAACGACAGAGGGATTCGGCAGCGAAGAGGAT		RR4
sp573	TAATCCGGCGAATCTGCATTTCTACGAGCCGA		RR3
sp574	TAATCTCGTTTGACGATTTCATTGCTGAAGAG	pGF54-C (CP172162.1)	RR4
sp575	TAATTCGCAAATCAATATATATTTTGTCCGT		RR3
sp576	TACAGTTTCCATAAATTCACCTCGTTTATATA		RR3
sp577	TACATGATCTCCAATAGTTGGGTATACAGTGA	Escherichia phage vB_EcoM-705R4 (ON470624.1)	RR4
sp578	TACATGTTGATGACGTTTGCCAAATGCCATGG		RR4
sp579	TACCGATAATCGGTACAAGATAGTATTTACAT		RR4
sp581	TACGTGAAGAATATTTGCAACACCCGCAAGAA		RR3, RR4
sp582	TACGTGTCGCCGTTACAGATTTCAGTCTGTTA		RR3
sp583	TAGAAATGACTAAAAACGCGAGGCGGCGTAAT		RR4
sp584	TAGTAGTTGAGCCGGTACGAGTCCAGCGTGTT		RR2
sp585	TAGTTTCCGTATCTCCGGATTTATAAAGCTGA		RR3
sp586	TATCCAGCGCTCAATCTGGAAATTAAACTCCT	Salmonella phage SETP13 (NC_022752.1)	RR4
sp587	TATCGTGTCAGAATCGACACTTTCGCCCGCAA		RR3
sp588	TATGACGATGCGACGAAAATAATTGTTGCTGA		RR3
sp589	TATGCGCTTGCTGCTGCGTTGATGTACGCGGC		RR4
sp590	TATGCTCCCCACGTCGGGCGATGAAGCGTATC		RR4
sp591	TATTACGCGCCAGCAATGCTGACAGCGGCAAA		RR4
sp592	TATTCCCCCAGTCACCCCCGCCACCAAAATCA		RR4
sp593	TATTCCCCGAATGCTGGTCTGGCTGCTGATAA		RR3
sp594	TATTCGGCCTCGTGCTGGTCGTGACAAAATAC		RR4
sp595	TCAACGCGCTCAGACGTTGCGTGAGTGAACCA		RR4
sp596	TCAATACAACAGCAATGCTGGAGCTGGAAAAA		RR4
sp597	TCAATGCTGCTAAACGCGCACATGAAGAGTCA		RR2
sp598	TCACAAATCCATTCGTATATTGGGCCGCGTAA		RR3
sp599	TCAGATCCGTACACTCTGCAAAACTCGCAATA		RR3
sp600	TCAGCATTTGCTGGGTACGGCGCGGATATTG		RR3
sp602	TCAGCCGGAGGCTCTCAATTTCAGCCGCGCGG		RR1
sp603	TCATTCTGTACAGAAAGATCAACCATAATATT		RR2
sp604	TCCACAGGTCGGAGAGGCTTTTCGTCATGTTG		RR3
sp605	TCCACGGCTACGCCAGTAGCCAACGGCGCTCG		RR4
sp606	TCCGCGCAAGCCTATATAAACCAGATTGATCA		RR4
sp608	TCGACGGGGTGCGGTAAAACCTTTGCGAACGC	Cas-operon (cas3f)	RR1
sp609	TCGAGCGTACCAGGTTTACTGTCGTCATATAC		RR2
sp610	TCGATCGATAGCTGCGCGATACCTGCGGGGAT		RR3
sp611	TCGCACCGCGTTAATCCGGCAGAAAAACAACA		RR3, RR4
sp612	TCGCCGGTTGATTTCAGCAGCCCGCGATAGTC		RR4
sp613	TCGCGTATCACAACCGGCCTCAGTACGTATCAGAA	Escherichia phage vB_EcoM-705R4 (ON470624.1)	RR3
sp614	TCGCTGTTAGACGCCCTGTTTGATGATGACGCC		RR4
sp616	TCGGGACGCTGCGCGATCTGCATAGCAACGCA		RR4
sp617	TCGGGCGGCTCTGGTGTTCCTGACATGGCGGC		RR3
sp618	TCGGTGGCTGGATTGAAAAAGAAGATAATCTG		RR3
sp619	TCGGTTTGCGCGTATTGTTGTTCGGGGTCTAT		RR4
sp620	TCGTCGGCGTCTTCACCCGTCGCATAACGCTG		RR3
sp621	TCTAATTGCGCTTTGATAAATGGAGTTAAAGC		RR4
sp622	TCTATCGCAAGATTCATACGATCCATTGCCAG		RR4
sp623	TCTATGGCTGGAACCGCGTCGATCGCTTTAT	p1-S1-IND-01-A (CP145658.1) pO157 (NZ_ABHM02000004.1) p666 (FN649417.1)	RR1
sp624	TCTTCAACGGTTTTGATTTCAAGTTTTTTGAG		RR4
sp625	TGAAAGTTGACGCCAGCGGCGACCCGCGTCAC		RR2
sp627	TGACCGCCGATACGTTTGCTGGCGCGGCAGAA		RR3
sp628	TGACCGGTCTCTGGATTGCGAGGCTGCTTCTG		RR4
sp629	TGACTGACCGGGAAAAGAAAACACCTGGCGAA		RR4
sp630	TGAGATCAAACGTTAGCCCGGCGGTAATTTGC		RR3
sp631	TGAGATCACCCGTTCTATTGAGCAGATGTCT		RR1
sp632	TGATGAAAACCATTACCAAAGAACGTCTACAG		RR3
sp633	TGATGCGCCAATTCGGGTAGTTCTCTTTAATC		RR3
sp634	TGATGGCGCAGCAGTCCTCCCTCCTGCCGCCA		RR1
sp635	TGATGTTCAAGTGTGTATGCACACTCAGCAAA		RR4
sp636	TGATTGTGGAACATCCGTTTGACCTGCTGGCC	Escherichia phage vB_EcoM-705R4 (ON470624.1)	RR3
sp637	TGCAAATCGGTGTTATCGTCGAGCGTCCGCTC		RR3
sp639	TGCCTCGGCGGCGGCTCTGCGCAACCGCGAAA		RR3
sp640	TGCGCCGTAGCGTGTCCACCTATTGTAGTAAA		RR4
sp641	TGCGCGGAACGGAGATTGTAAATATCAAAATC		RR3
sp642	TGCTGGATGAGTTTATCGAACACAGAGCGGAG		RR3
sp644	TGGATCAGCTGGTTCAATCGTTTACAGCACTG		RR3, RR4
sp646	TGGCCTGGGAAATTTGTGGGAGTGACCGAATA		RR3
sp647	TGGCGATATTGCCTACCGCAACAAAGAAAATA		RR4
sp648	TGGCTATAGTATCATATGATTTCTATTTGTCA		RR4
sp649	TGGGGATATGCGCGGGATTTGGCGGTGGTTTA		RR2
sp650	TGGGTCATGCCGGTGATCGCCTGCCCGTCGTG	Salmonella phage 118970_sal3 (NC_031940.1)	RR4
sp652	TGGTGTGATTCCAATTGCCGCACGGAACGCCG		RR4
sp654	TGTACGGCAGTCTATTAGCTATAGGAGCCTGA		RR2
sp655	TGTATCACCGAAAGAATGGTTTGACGCGCAGG		RR3, RR4
sp656	TGTTAATTCAGCAAGTTGAGATTGTGTCAGTC		RR4
sp658	TTAACTACCTGAACACCGGGAAGACTCCGGAC		RR4
sp659	TTAATTAATTTAATCAGCGCGGTAATTATTCC		RR4
sp661	TTAGATCACACCTGGATACGAGAACAAATTGA		RR3
sp662	TTAGCTGTTAGCCAAACATGTCGACCTGTTTG		RR4
sp664	TTATGCTCTCAAGAGAATTATTGCCACGGTAC		RR3
sp665	TGGTGGGCGGGTGGAGTATGTTACCTGTGAA	Cas-operon (cas1f)	RR1
sp667	TTCAGCAATCTGAAACCAGTTGGCTCGCTGTT		RR3, RR4
sp668	TTCAGGGTGTGATTCCGCATACCAAGCAGTAA		RR3
sp669	TTCAGTGAGCCATAAAACCGCAGCTTATTTGC		RR3
sp670	TTCCCGCAGTTTTGCTGAACTGGCAACCCAGC		RR3
sp671	TTCCCGCGCGATTGCGATCGCCATCGTCCGAT		RR3
sp672	TTCCGCGACCCGGCGATAAGGGAAGATGGGTG		RR4
sp673	TTCGTACTTAACGAACTGTTGCTCCTCTGCTG	Cas-operon (cas3f)	RR1
sp674	TTCTCGTTACTGGCGACCAGTCGAGGCGCTGG		RR3
sp676	TTGACGTTGATTTTGTTCGTTATGTTGCCAGCC		RR4
sp679	TTGCCAACCGCCAAAGACTGGAAAACCAATCT	pGF54-C (CP172162.1)	RR3
sp680	TTGCCGAAATCGCTGGATGAATGAGTAAACGC		RR4
sp681	TTGCGAATGCTCTCGATCATTTCGTTACTATC		RR3
sp682	TTGCTAACTGGCGCGAAGAGCGCGCGTGGGCT		RR3
sp684	TTGGTTGTTCGGCGTTTTGAAGAGAACAAAAA		RR3
sp685	TTGTGCCTGTTTTATGCGGGCGCTCTGGTTTC		RR1
sp686	TTGTGCGAACCTCAGTTATTGTGCCCTGACGA	Escherichia phage vB_EcoM-705R4 (ON470624.1)	RR3
sp687	TTGTTGCGCCACTAAACGCGGCCCCCAGCCAA		RR3
sp688	TTTAAAAGCATCAGCTAAATAATTAAAGAAAT	Escherichia phage PhiR41_1 (PV340561.1) pEc2-51408 (CP104116.1)	RR3
sp690	TTTCTCTATCAGACGGCGCTGGTGTATTCAGC		RR3
sp691	TTTGCTACCCGCTCAAAACCGCCGATTCGCGT		RR3
sp692	TTTTCCCCGGCGCTAAACGGGGTAAAAAAATT		RR3
sp693	TTTTCCCCGGCGTTTACAGATGGGGCATTCGC		RR4
sp695	TTTTTGTTAATTGCGTTTGCCACGGTTTGCAA		RR3, RR4
sp696	TTTTTTAATTGCTGCGTCCTGCGCTGCTTTTT		RR3
sp697	TTTTTTTAGCAAATATTTCAATATGTTAACCG		RR3
sp698	AATGGCTTCTTTGTCCGTTGCATTTATTTTAA		RR2
sp699	AAAGCCCAGCGGAGATTCATCACGTCCGCAC		RR1
sp700	TAAATATTTCGGCATCAGACGTCTTCCTCCA		RR1
sp701	TGCGCAATTTCGCCCATTCCATGACGCGAGC		RR1
sp702	TTTTGTGCTCTGACTTCCGCCATCAATCCCT		RR1
sp703	CGTGGACTGACTCAAAAGACGCACAAACTAT		RR1
sp705	CTGAGAACGGTTTTTCTGTTCGCATATCGAT		RR1
sp706	TCCTGCGCGTCAGTAAATACGGCAGGGCGTG		RR4
sp707	ATATACAGGGCTACAATCCATGTGAAAATTTC		RR3, RR4
sp709	ATGATGAATTTTTTCAGGACGAAGTTTTTCGA		RR4
sp710	ATAATCACCCAGGCGCGAAACGCCTCGAACGA	Escherichia phage vB_EcoM-705R4 (ON470624.1)	RR4
sp711	AGCCGGGCGAAATTTTGATTCATCGTGATGAC		RR3
sp712	CTGGGTACTAGCCAGGGTGAAAGGAAGTCAC		RR3
sp713	ATAACAAAGTTACGCCATCAGTTGAATAT		RR3
sp714	TCGACAATGGATAAGTTGACTTCAGGTCT	Escherichia phage PhiR41_1 (PV340561.1) pEc2-51408 (CP104116.1)	RR3
sp715	GCGAACGGATTCATGCGCCACTGCGCCGCCTG	Salmonella phage SPN1S (NC_016761.1)	RR4
sp716	TTCCCTGGACCCGCCCTGATGGAACGCGTC		RR4
sp717	AATATTCAGCGGGCGCGCAGGCTGAGGTGG		RR4
sp718	TCACAGTATCACGACGGACAGGCAATCACCGG		RR4
sp720	ACGTTGTGCTCGAGCGCGCACCACGTCGCAA		RR4
sp721	GGTGGGGATTAATGCTGGAGCTGTACCGGCAA		RR1, RR3, RR4
sp722	GGATCCTGCGAGGGTTTAGCAATTTCCTCAG		RR4
sp723	GCGTAGGCCACCCTCAGCTCGCCTTTCCACAT		RR4
sp724	GCGCATATCCGCACAGGACCAGTTAACCGC		RR4
sp725	CAAAACGGAAGTGCCAGTATTGCCAGAATCT		RR4
sp726	ATTATATATATCAAAATATTGGTCCTGTATTT		RR4
sp727	CCAGGCGGTCGGATTAGGTGCAAATCAAAA		RR3
sp728	CGCTGGCGGTGCGAGTGCTGGAGGCGCTGAAA		RR3
sp729	CGATAGCATTCGCCCGACTCTAACAACGGG		RR3
sp730	GGCTGCTGGCGATGGCATATATGGCAATTGGCT		RR4
sp731	CTGCCGACTGACCGCCGACGCTTTCGCGTTAA		RR3
sp732	CGTTTTTGCCGGGTTTATTTTAAAACCGGAG		RR3
sp734	TACCTCGAATAATTAACGCAAAATATATTTG		RR3
sp735	CACGCGCGGGTTCCTCCAAACGCCCTTCAAA		RR3
sp736	CGCCGCCTGGCTCTGGCGCTAAATGTGAGCG		RR3
sp737	TCCTTTTAATTAATGGGGCCCCAAATGATTA	Escherichia phage vB_EcoM-705R4 (ON470624.1)	RR3
sp738	TTCCTGTGCCCTGAGTTGCACCTGTTGTTCCG		RR3
sp739	TCGTCCCTGGGAGCGGCTTCAAACCACTCTCT	Escherichia phage vB_EcoM-705R4 (ON470624.1)	RR3
sp741	TATCGCTATACGCACCAACCGTTTTCGGCGT		RR3
sp742	TCACATTTGCCCTGTTCCCGTTGGTCGCGCAG		RR3
sp743	TATTTTATTCAGCTCGCACAGGTATCGTCG		RR3
sp744	TGGTTTGCTATCTGATGGAATTTGAACGGATG		RR3
sp745	GACGTAACACCGGATCCGGCGCGTACTGCATTA	Escherichia phage vB_EcoM-705R4 (ON470624.1)	RR3
sp746	TAAATTTTCGTTGATTTCGCGTCGCTGTGGG		RR3
sp747	CAGGCAGAGAATGACTATTTTTCTACAAATCTC		RR4
sp749	ACAATCCCACGCCGATAATCTCTATACAGCAA		RR3
sp750	GGCACGGAATTGTTATGCTGTTCCCCTGACCG		RR3
sp751	ATCCGCCGCCGGTTAACGCTGGACCAGTTCCG		RR3
sp752	TCATGAATATGGGGAAAACGAACAATCTGTTT		RR3
sp753	ATGACCATTGGTGAACGCATCCGCTTTCGCCG		RR3
sp754	CCGACGTGGGGATTTACTGCCACGCATAAAAA		RR3
sp756	ACTGCAAAGTTCTTCACGCTGGTTTTTATGCA		RR3
sp757	GGATATAGAGCGGGTACTCGAGCGAAGCGGGG		RR3
sp758	CCAGGACAGGCCGTGACGGTTGCCATTGAGTC		RR3
sp759	CGGCCCATAATATTAATATAATCCACATGAGG		RR4
sp760	AGACGGCGCGTAAAACTCATACGGCGACAAA		RR4
sp761	CTCGCGGGCGTGGAATTTAACGAACGGTTACC		RR4
sp762	CGGTTATCCGTTACTTCCAATTCATCACTCC		RR3
sp763	ATACAGAGGAAGTTAAGGAACTTAAGGCGCAA		RR3
sp764	GTTGCGTACTCTGGTCCGGTCGCTAAAACCC		RR3
sp765	GCGGAATGGTTGAGGAGCAGCCAGTTACCCTGC		RR3
sp766	TACCGGTGCTGGCTGGTAGCGAATACACAGAG		RR3
sp767	TCGTGAGCGCGAGAACGCGCGAACGTTTACTGC		RR3
sp769	GCCAGTTGATAGCCTCGCCGGATTCAGTCGTC		RR3
sp770	TTTTTTTTGTACACTCATCACACCATCAACGAC		RR3
sp772	CTGAACTGGAACCCGCTTTACCGCTTCTTCCC		RR3
sp773	ACGTTTCTGTCGCGGGCGTTGTCACGTTCACC		RR3
sp774	AGCAAGGCAGTATGAAATGCCCTTATGGTCACC		RR3
sp777	CCATTCTTGTTGTCGTTCATCAAGCGCAGGGG		RR4
sp778	TTGTATCCGGCCTGTCGTTCACTCCCGCA		RR3
sp780	CTCATTAGCGCAGGAATGCGACGCATCATTT		RR3
sp781	CCGCACAATTATTCGTCCTGGCCGTGTATAT		RR4
sp782	CGCCCTCGCGTAACAGTGGCAAACATTGCGCC		RR4
sp783	TCGCAAACTATAACGGGAGCTGGGGCAGCGA		RR4
sp784	TTTTTCAAAACAGATCGCTACTGCTCGTGCA		RR4
sp785	GGCATTTTCACCGGTATTACACCTCTGTTTAG		RR4
sp786	GGCTAAAAGACGCGTCGCCGCCAGGCGGCT		RR3
sp787	CGATAAACGCTCAATACCAGCCGGAATAATCG		RR3
sp788	CGGAATCTGCTGCGCACAAGTTACACGGCGC		RR3
sp789	CCTTGATCGGATTCCAGAAACGAACCACTAAA		RR3
sp790	TCGTTTAGTGTGGAATTTGGCGACGCGGAGCG		RR3
sp791	TTAAATATTGTTCACCATCATGGATCAGGAA		RR3
sp792	GTAGCGGCACAACTGGCGTGGCGGCAACGC		RR3
sp794	AATTAAATGATTTTGATGCGCGCCGACTTGAA		RR3, RR4
sp795	TTAGCCGTGTTGCTGGCGTTCGCGAAAGGCGC		RR3
sp796	CTCATCGATTCGGGATCGAAATAGAATAAATA		RR3
sp798	CCACGCGGCTGCATTCAGTGATATCCAGTTTG		RR3
sp799	CATCTATTTATCTCGCCGCGATTGGCGATAAC		RR3
sp800	TCCGTTTGGTCCACCAAATGTTTGATGCTTCA		RR3
sp801	GGATCTGCAGACGATGAATTACCGCTTGACTA		RR4
sp802	TGAAAATTCGCCCGTTAGCGCTCCCTTAGCGC		RR4
sp803	CAGCCGAAGCCAAAGGTGATGCCGAACACGC		RR3
sp804	GCTCCCTGTCGGTTGTAATTGATAATGTTGA		RR3
sp812	TCGAGCTGCTGGCGCAGGACGTCGCAATTTAC		RR3
sp813	ACTGTATTTTTCGCCATTTAATAAACTCCGGG		RR3
sp816	CCTCCCCGCTCACGCCAACGTTAAACGTTATC		RR4
sp817	TAACCCGGATAACTGGCAGAGTGCGAATAAAC		RR4
sp818	CCGGAGATCATCATATTCTGATACGTTCCG		RR4
sp819	CGTTATTTACTGCTTTTTCATCCGCTCTGCTG		RR4
sp820	ACTCCGATAGCCTGCTCAGAATTAAGGCGCAG		RR4
sp822	GCTCTTCAACGGTTAGCTCAGGAGCTTCTTCTC		RR3
sp824	GATCAGCGAGGACACCGGCGGCGATTTTCG		RR3
sp825	GAACATCGATCGGGCGGTCGATAAAGTCAT		RR3
sp826	AGTTAACTTTTAGACAGAATATCCGTGTACC		RR3
sp827	GGTTTTACAAGCTTAAATGATTTTAAATTTT		RR3
sp828	ACTGGATTCTGCTCTAATTATTACATCATCG		RR3
sp829	GGAAACCGCCCCGGCGGTGGTTAGCTGTTTGC		RR3
sp830	TGTCACGAACACATAGCAACTAGGTAACCAC		RR3
sp832	CCTCATGTAATTCCTGTGCCAACTCAATAAG		RR3
sp838	CTTCTCCACCGTTTGGCGAATCGGTGTGAGGGGT		RR3
sp839	ACGCCCTTATCAAATAGCTGTGATTTACCTA		RR4
sp841	GTATAAAACACGGACTCACCCGCCGCGCGGCG		RR4
sp842	GCCTGCAGCATTGGATCTGAAAAAGGGGCG		RR4
sp843	ATAGAGATCGTTTTTGGAATTTACAGCGAGG		RR4
sp846	TATATCAGAGCAAAAAACAAAGCCACAGCCA	pGF54-C (CP172162.1)	RR4
sp847	CCGCCGTTGGCACCGTCAAACTCCGGTACTG		RR4
sp848	CCGTAAGTGGTTTGAGCGATGATATTTGTGC		RR4
sp849	CATAAAGAAACTATTTTGCGTTTCGTTCAGG		RR4
sp851	CGAATCACGCCCCGCTTTTTACTGCGTCAGCG		RR4
sp852	CCATGAGCCAAAATTTCAAGGCTGGGATTCG		RR4
sp853	CCGACACTTAGTATCATTATGGTGTCCGACA		RR4
sp860	GCGATTCAAAAATAAAATGACGACGGAGGAGGC		RR3
sp862	TAAAGATGCGCTGGCAACTATCCTGAAAAAAC		RR4
sp863	TGCTGGACTGGTCAGAAATTGAGTTTGAAGCG		RR4
sp864	AAAACCAACCAATTGCGGTTGGTTTTTTTATG		RR4
sp865	AATTACATACTTTTTTAATCAAGGGCATGAAC		RR4
sp866	TCGGGCGCATTGGGGTATATGAAGACAGCAAGC		RR4
sp867	GTGTATATCCGAGAAGCAACCAGTTCTGGATT		RR4
sp868	GATAATGTTCATCATATAAGAGAACGTCAGGT		RR4
sp874	CGGATTTCGCTGGTCAACATCCGTCTCTTCC	p1-S1-IND-01-A (CP145658.1) pO157 (NZ_ABHM02000004.1) p666 (FN649417.1)	RR1
sp875	CAACCGAAAGAAAAACTCGATTTTTATACC	Cas-operon (csy6f)	RR1
sp876	TTGTCATTATTGGCAGACAGGATCCGCGGCAA	Cas-operon (cas3f)	RR1

## Sheet: Table S5
Plasmid Replicons
Strain	Isolate	IncF	IncX	IncY	IncI	IncP	IncH	IncM	IncB/O/K/Z	IncR	IncQ	IncN	IncL	IncA	pCol	Other	Number of replicons	CRISPR-Cas system group
B-9008	U195	IncFIB(K)	IncX5	IncY											Col(pHAD28) Col156		5	II
B-13726	U69	IncFII															1	II
B-12737	U35	IncFIB(AP001918) IncFII				IncP1									Col(pHAD28)		4	II
B-10483	U197				IncI1-I(Alpha) IncI2(Delta)												2	II
B-9009	U184	IncFIA(HI1) IncFIB(K)		IncY			IncHI1A IncHI1B(R27)										5	II
B-8732	K100	IncFIB(AP001918)						IncM1									2	I
B-10482	U239	IncFIB(AP001918) IncFIB(K)															2	I
B-13697	U38.1	IncFIA IncFIB(AP001918) IncFII		IncY													4	I
B-12783	U25		IncX1														1	II
B-13745	U92	IncFIB(AP001918) IncFII(pCoo)							IncB/O/K/Z								3	I
B-12793	A19	IncFIB(AP001918) IncFII(pCoo)							IncB/O/K/Z								3	I
B-12785	A21	IncFIA(HI1)			IncI1-I(Alpha) IncI2(Delta)		IncHI1A IncHI1B(R27)								Col156		6	II
B-12804	A24	IncFII													Col(MG828) ColpVC		3	II
B-13693	U34																0	II
B-12798	A34								IncB/O/K/Z								1	II
B-10480	U299																0	II
B-13760	U109	IncFIA IncFIB(AP001918) IncFIB(H89-PhagePlasmid) IncFII(pRSB107)							IncB/O/K/Z	IncR					Col156 ColpEC648		8	II
B-13743	U90	IncFII													Col440I		2	I
B-13799	U157	IncFIA IncFIB(AP001918) IncFII(pRSB107)															3	I
B-12746	K217	IncFIB(AP001918) IncFIC(FII)									IncQ1						3	I
B-13810	U288																0	I
B-13804	U162	IncFIB(AP001918) IncFIB(K) IncFII(pCoo)															3	I
B-13720	U61	IncFIA IncFIB(AP001918)													Col(BS512)		3	I
B-8734	K369	IncFIA IncFIB(AP001918)															2	I
B-12745	K139	IncFIA IncFIB(AP001918) IncFII															3	I
B-13789	U142	IncFIA IncFIB(AP001918) IncFII(pHN7A8)			IncI1-I(Alpha) IncI2(Delta)												5	I
B-12766	K457	IncFIA IncFIB(AP001918)		IncY											Col156		4	I
B-12742	K110	IncFIA IncFIB(AP001918) IncFII			IncI1-I(Alpha)										Col(MG828) Col156 Col8282		7	I
B-12764	K446	IncFIA IncFIB(AP001918)													Col156		3	I
B-12754	K303	IncFIA IncFIB(AP001918)															2	II
B-8736	K181	IncFIA IncFIB(AP001918)															2	II
B-10465	U41.2	IncFIA IncFIB(AP001918) IncFII			IncI(Gamma)				IncB/O/K/Z						Col(BS512) ColpEC648		7	II
B-13808	U246	IncFII(pHN7A8)													Col156		2	II
B-8432	U24										IncQ1						1	II
B-12778	U13	IncFIB(AP001918) IncFII			IncI1-I(Alpha)												3	I
B-12780	U18	IncFIA IncFIB(AP001918) IncFII(pAMA1167-NDM-5)							IncB/O/K/Z						Col156 ColpEC648		6	II
B-13731	U78	IncFII(pHN7A8)	IncX4									IncN					3	I
B-8735	K447	IncFIB(AP001918) IncFIC(FII)									IncQ1	IncN					2	II
B-13701	U40	IncFIB(AP001918) IncFII	IncX1 IncX4		IncI1-I(Alpha)												5	II
B-13754	U104.1			IncY	IncI1-I(Alpha)										ColpEC648		3	II
B-13751	U101	IncFIB(AP001918)															1	II
B-12768	K510	IncFIA IncFIB(AP001918) IncFII(pAMA1167-NDM-5)			IncI1-I(Alpha)										Col(MG828)		5	II
B-8731	U153	IncFIA IncFIB(AP001918) IncFIC(FII)	IncX1		IncI1												5	II
B-13715	U56	IncFIB(H89-PhagePlasmid)															1	II
B-13766	U118.1	IncFIA IncFIB(AP001918) IncFII(pAMA1167-NDM-5) IncFII(pRSB107)			IncI1-I(Alpha)										Col(BS512)		6	II
B-13782	U135	IncFIB(AP001918) IncFIC(FII)	IncX1 IncX4		IncI1-I(Alpha)										ColpVC	p0111	5	II
B-12743	K111	IncFIA IncFIB(AP001918) IncFIB(pLF82-PhagePlasmid) IncFIC(FII)	IncX1		IncI1-I(Alpha)										Col(MG828)		8	II
B-12761	K370	IncFIA IncFIB(AP001918) IncFII(pAMA1167-NDM-5) IncFII(pRSB107)									IncQ1					p0111	6	II
B-8768	U26	IncFIB(AP001918) IncFIC(FII)									IncQ1					p0111	4	II
B-12817	A709		IncX4														1	II
B-13725	U68	IncFIA IncFIB(AP001918) IncFII			IncI1-I(Alpha)												4	II
B-12777	U8	IncFIB(AP001918) IncFIC(FII)			IncI1-I(Alpha) IncI2(Delta)												4	II
B-10470	U76	IncFIB(AP001918) IncFII									IncQ1	IncN					4	II
B-8552	U14	IncFIB(AP001918) IncFII									IncQ1						3	II
B-13811	м3872Е/17	IncFIB(AP001918) IncFIC(FII)			IncI1-I(Alpha)							IncN				p0111	5	II
B-12749	K244	IncFIA IncFIB(AP001918)	IncX1														3	II
B-12756	K313	IncFIA IncFIB(AP001918)	IncX1		IncI1-I(Alpha)												4	II
B-12792	A1			IncY											ColpEC648		2	II
B-10466	U51	IncFIB(AP001918) IncFII		IncY											Col(MG828)		4	II
B-13700	U39									IncR			IncL		ColpEC648		3	II
B-12790	A17	IncFIB(AP001918) IncFIC(FII) IncFII			IncI1-I(Alpha)												4	II
B-12748	K236	IncFIA IncFIB(AP001918) IncFII IncFII(pSE11)			IncI2(Delta)												5	II
B-12759	K357	IncFIA IncFIB(AP001918)	IncX4	IncY													4	II
B-12740	K41	IncFII			IncI2(Delta)												2	II
B-8733	K113	IncFII			IncI2												2	II
B-12791	A20	IncFIB(AP001918) IncFIB(H89-PhagePlasmid) IncFIB(K)															3	II
B-8725	U170	IncFIA IncFIB(AP001918) IncFII(pRSB107)							IncB/O/K/Z								4	II
B-9014	U275	IncFIA IncFIB(AP001918) IncFII			IncI1-I(Gamma)						IncQ1				Col440I	p0111	7	II
B-12767	K465	IncFIB(AP001918) IncFII(29)		IncY											Col156		4	II
B-12779	U16	IncFIA IncFIB(AP001918) IncFII									IncQ1				Col440I		5	II
B-12802	A5	IncFIA IncFIB(AP001918) IncFII													Col156		4	II
B-12810	A15	IncFIA IncFIB(AP001918) IncFII															3	II
B-12818	A668	IncFII(pCRY)		IncY													2	II
B-12827	A7976	IncFIA IncFIB(AP001918) IncFIC(FII)					IncHI2 IncHI2A										5	II
B-9013	U252	IncFIB(AP001918)	IncX1 IncX4														3	II
B-12757	K316	IncFIB(AP001918) IncFII(29)	IncX4								IncQ1				Col8282		5	II
B-12812	A29														ColpVC		1	II
B-12815	A2782	IncFII									IncQ1						2	II
B-9007	U191	IncFIA(HI1) IncFIB(AP001918)		IncY													3	II
B-9010	U202k	IncFIB(AP001918) IncFII(29)													Col(BS512) Col156		4	II
B-6568	K26	IncFIA IncFIB(AP001918) IncFII			IncI1-I(Alpha)										Col156		5	II
B-12763	K427	IncFIB(AP001918) IncFII IncFII(pHN7A8)		IncY							IncQ1						5	II
B-12772	K528	IncFIA IncFIB(AP001918) IncFII(pCoo) IncFII(pRSB107)													Col(BS512)		5	II
B-13708	U48	IncFIA IncFIB(AP001918) IncFII(pRSB107)		IncY											Col156		5	II
B-13719	U60	IncFIA IncFII IncFII(pRSB107)			IncI1-I(Alpha)												4	II
B-13767	U118.2	IncFIA IncFIB(AP001918)			IncI1-I(Alpha)										ColpVC		4	II
B-13768	U119	IncFIA			IncI1-I(Alpha)										Col(BS512)		3	II
B-13772	U125	IncFIA IncFIB(AP001918)			IncI2										Col(BS512)	p0111	4	II
B-13788	U141	IncFIB(AP001918) IncFII(29)													Col(BS512) Col(KPHS6) Col156		5	II
B-8738	K261	IncFIA IncFIB(AP001918)	IncX4												Col(BS512)	p0111	4	III
B-9002	U235	IncFIB(AP001918) IncFII													Col156		3	II
B-12747	K220	IncFIA IncFIB(AP001918)													Col(BS512)	p0111	3	III
B-13807	U171	IncFIB(H89-PhagePlasmid) IncFII															2	II
B-6762	K340	IncFIB(AP001918) IncFIC(FII)															2	II
B-13714	U55	IncFIB(AP001918)															1	II
B-13776	U129	IncFIB(pB171) IncFII(pRSB107)															2	II
B-12820	A3122										IncQ1					p0111	2	IX
B-12786	A9/A13																0	IX
B-12796	A3																0	I
B-13717	U58	IncFIB(AP001918) IncFIC(FII)		IncY													3	II
B-12784	A27								IncB/O/K/Z						Col(MP18)		2	II
B-13762	U111	IncFIB(AP001918)			IncI1-I(Alpha)												2	II
B-13764	U116	IncFIB(AP001918)			IncI1-I(Alpha)												2	II
B-12794	A23	IncFIB(AP001918) IncFII(pEH01) IncFII(pRSB107)													Col(BS512) Col156 ColpVC		6	II
B-12801	A26	IncFIB(AP001918) IncFII(pEH01) IncFII(pRSB107)													Col156		4	II
B-13786	U139	IncFIA IncFIB(AP001918) IncFIB(pLF82-PhagePlasmid)	IncX4						IncB/O/K/Z							p0111	7	IV
B-8551	U10	IncFIB(AP001918) IncFIC(FII)	IncX4														3	V
B-8553	U22	IncFIB(AP001918) IncFIC(FII)	IncX4														3	V
B-13816	J1603	IncFII(pHN7A8)															1	I
B-13797	U154	IncFIA IncFIB(AP001918)															2	I
B-8968	U122	IncFIB(AP001918) IncFIA IncFIB(H89-PhagePlasmid) IncFII(pRSB107)													Col8282		4	I
B-12738	K19	IncFIB(H89-PhagePlasmid)												IncA			2	I
B-13784	U137	IncFIA IncFIB(AP001918) IncFII(pRSB107)		IncY											Col(BS512) ColpEC648		6	I
B-8969	U149	IncFIA IncFIB(AP001918) IncFIB(H89-PhagePlasmid) IncFII(pRSB107)													Col(BS512) Col(KPHS6)		6	II
B-8970	K353	IncFIB(AP001918)													Col156		2	IX
B-12824	A1785	IncFIB(AP001918) IncFII															2	VIII
B-12809	A12						IncHI2 IncHI2A										2	VIII
B-12782	U23																0	VI
B-10467	U71																0	VI
B-8965	U115																0	VI
B-13796	U151																0	VI
B-10488	U298																0	VI
B-12805	A11		IncX10					IncM2									2	VIII
B-12822	A105	IncFIB(AP001918) IncFII IncFII(pRSB107)									IncQ1						4	IX
B-12806	A18														Col156		1	IX
B-9015	U292																	IX
B-13805	U163								IncB/O/K/Z						Col156		2	IX
B-9003	U217			IncY													1	IX
B-12825	A2697																0	IX
B-12821	A2344																0	IX
B-8972	U17		IncX1														1	IX
B-8550	U4																0	VII
B-8431	U15	IncFIB(AP001918) IncFII													Col(MG828)		3	VII
B-12813	A2880																0	VII
B-12814	A2813																0	VII
B-13817	B590/1																0	VII
B-13818	B552																0	VII
B-13819	B590/2																0	VII
B-13821	B591/1																0	VII
B-12781	U21																0	VII
B-12808	A7																0	VII
B-12826	A4129	IncFIB(AP001918)															1	VIII
B-8771	A6	IncFIB(AP001918) IncFII(29)													Col156		3	VIII
B-12803	A2	IncFIB(AP001918) IncFII(29)													Col156		3	VIII
B-8724	U19	IncFIB(AP001918) IncFII															2	VII
B-8737	U20	IncFIB(AP001918) IncFII															2	VI
B-12807	A8	IncFIB(AP001918) IncFII IncFII(pRSB107)															3	VI
B-8772	U	IncFIA IncFIB(AP001918)													Col(BS512)		3	VI
B-9006	U183	IncFIA IncFIB(AP001918)							IncB/O/K/Z						Col(BS512)		4	VI
B-13814	м4189Е/17	IncFIA IncFIB(AP001918)									IncQ1				Col(BS512) Col156		5	VI
B-8726	U172																0	VI
B-8727	U173																0	VI
B-13792	U146	IncFIA IncFIB(AP001918) IncFII(pRSB107)															3	VI
B-13694	U174	IncFIB(AP001918) IncFII(29)													Col156		3	VI
B-13702	U42	IncFIA IncFIB(AP001918)															2	VI
B-12739	K39	IncFIA IncFIB(H89-PhagePlasmid) IncFII															3	VI
B-12744	K115	IncFIB(AP001918) IncFII(pCoo)			IncI1-I(Alpha)												2	VI
B-12750	K251	IncFIA IncFIB(AP001918) IncFII(pRSB107)			IncI1-I(Alpha)										Col156		5	VI
B-12751	K258	IncFII															1	VI
B-12752	K269	IncFIA IncFIB(H89-PhagePlasmid) IncFII		IncY													4	VI
B-12753	K288	IncFIA IncFII															2	VI
B-12755	K304	IncFIA IncFIB(H89-PhagePlasmid) IncFII	IncX4												Col156		5	VI
B-12758	K344	IncFIA IncFII															2	VI
B-12760	K365	IncFIA IncFII															2	VI
B-12762	K383	IncFIA IncFIB(H89-PhagePlasmid) IncFII	IncX4														4	VI
B-12765	K451	IncFIA IncFIB(AP001918) IncFII(pRSB107)													Col(MG828) Col156		5	VI
B-12769	K517	IncFIA IncFII			IncI1-I(Alpha)												3	VI
B-12770	K524	IncFIA IncFII		IncY													3	VI
B-12771	K527	IncFIA IncFIB(H89-PhagePlasmid) IncFII									IncQ1	IncN					5	VI
B-12775	K553	IncFIA IncFII													Col156		3	VI
B-12776	K589	IncFIA IncFIB(AP001918) IncFIB(pLF82-PhagePlasmid) IncFII(pRSB107)													Col156		6	VI
B-8957	U11	IncFIA IncFIB(AP001918)										IncN			Col156		4	VI
B-8430	U12	IncFIA IncFIB(AP001918) IncFII													Col(BS512)		4	VI
B-8433	U28	IncFIA IncFIB(AP001918) IncFII(pRSB107)													Col156		4	VI
B-13696	U37	IncFIB(AP001918) IncFII															2	VI
B-13703	U43	IncFII		IncY													2	VI
B-13705	U45	IncFIA IncFIB(AP001918) IncFII(K) IncFII(pRSB107)														repB(R1701)	5	VI
B-13706	U46	IncFIA IncFIB(AP001918) IncFII													Col156		4	VI
B-13707	U47	IncFIA IncFIB(AP001918) IncFII													Col156		4	VI
B-13709	U49	IncFIA IncFIB(AP001918) IncFII(pRSB107)													Col(MG828)		4	VI
B-13721	U62	IncFIA IncFIB(AP001918) IncFII(pRSB107)													Col156		4	VI
B-13724	U67	IncFIA IncFIB(AP001918) IncFII													Col156		4	VI
B-13727	U70	IncFIA IncFIB(AP001918)													Col156		4	VI
B-13728	U72	IncFIA IncFIB(AP001918) IncFII(pRSB107)													Col156		4	VI
B-13729	U73																0	VI
B-10468	U74	IncFIA IncFIB(AP001918)			IncI1-I(Alpha)												3	VI
B-13730	U77	IncFIA IncFIB(AP001918) IncFII													Col156		4	VI
B-13732	U79	IncFIA IncFII															2	VI
B-8959	U80	IncFIA IncFII															2	VI
B-13735	U166	IncFIA IncFIB(AP001918) IncFII(pRSB107)													Col(MG828) Col156		5	VI
B-13736	U52																0	VI
B-8960	U84	IncFIA IncFII															2	VI
B-13738	U85	IncFIA IncFII															2	VI
B-13739	U86	IncFIA IncFII															2	VI
B-13740	U87	IncFIA IncFIB(AP001918) IncFII(pRSB107)													Col(MG828) Col156 ColpVC		6	VI
B-13741	U88	IncFIA IncFIB(AP001918) IncFII													Col156		4	VI
B-13744	U91	IncFIA IncFII													ColpVC		3	VI
B-13746	U93	IncFIA IncFIB(AP001918) IncFII(pRSB107)															3	VI
B-13749	U97	IncFIA IncFIB(AP001918) IncFII													ColpVC		3	VI
B-10484	U100	IncFIA IncFIB(AP001918) IncFII(pRSB107)													Col156		3	VI
B-13752	U102	IncFIA IncFIB(AP001918) IncFII(pRSB107)			IncI1-I(Alpha)										Col156		5	VI
B-13756	U105	IncFIA IncFII															2	VI
B-13757	U106	IncFIA IncFIB(AP001918) IncFII(pRSB107)			IncI1-I(Alpha)										Col156		5	VI
B-13758	U107	IncFIA IncFIB(AP001918) IncFII													Col156		4	VI
B-13761	U110	IncFIA IncFIB(AP001918) IncFII(pAMA1167-NDM-5) IncFII(pRSB107)															4	VI
B-13763	U113	IncFIA IncFII															2	VI
B-13769	U121	IncFIA IncFIB(AP001918)															2	VI
B-13770	U123	IncFIA IncFIB(AP001918) IncFII(pRSB107)													Col156		4	VI
B-13771	U124	IncFIA IncFIB(AP001918)													Col156		3	VI
B-13773	U126	IncFIA IncFIB(AP001918) IncFII										IncN					4	VI
B-13774	U127	IncFIA IncFII	IncX4												ColpVC		4	VI
B-13777	U130	IncFIA IncFII(pRSB107)															2	VI
B-13778	U131	IncFIA	IncX4												Col(KPHS6) ColpVC		4	VI
B-13780	U133	IncFIA IncFIB(AP001918)			IncI1-I(Alpha)										Col156		4	VI
B-13781	U134	IncFIA IncFIB(AP001918) IncFII(pRSB107)													Col(BS512) Col156		5	VI
B-13785	U138	IncFIA IncFIB(AP001918) IncFIB(H89-PhagePlasmid)															3	VI
B-13787	U140			IncY	IncI1-I(Alpha)												2	VI
B-13790	U143	IncFIA IncFIB(AP001918) IncFII(pRSB107)													Col(MG828) Col156		5	VI
B-13793	U147	IncFIA IncFII															2	VI
B-13795	U150	IncFIA IncFIB(AP001918) IncFII(pRSB107)													Col156		4	VI
B-13798	U156	IncFIA IncFIB(AP001918) IncFII(pRSB107)										IncN			Col(MG828) Col156		7	VI
B-12787	A31	IncFIA IncFIB(AP001918)															2	VI
B-12797	A16	IncFIA IncFIB(AP001918) IncFII(pAMA1167-NDM-5)															3	VI
B-12800	A22	IncFIA IncFII															2	VI
B-12816	A4481	IncFIA IncFIB(AP001918) IncFII															3	VI
B-12823	A917	IncFII															2	VI
B-12828	AGK	IncFIA IncFIB(AP001918)															2	VI
B-9001	U234	IncFIA IncFIB(AP001918) IncFII(pRSB107)			IncI1-I(Gamma)										Col156		5	VI
B-13809	U249	IncFIA IncFIB(AP001918)															2	VI
B-13812	м3699Е/17	IncFIA IncFIB(AP001918)													Col156		3	VI
B-13813	м4240Е/17	IncFIA IncFIB(AP001918) IncFII(pRSB107)															3	VI
B-13815	м59Е/17	IncFIA IncFII													Col156		3	VI
B-12774	K536-2	IncFIA IncFIB(H89-PhagePlasmid) IncFII						IncM2			IncQ1	IncN					6	VI
B-13704	U44	IncFII		IncY													2	VI
B-12819	A2498	IncFIA IncFII													Col(MG828) Col8282 ColpVC		5	VI
B-8958	U65	IncFIA IncFIB(AP001918)													Col156		3	VI
B-8962	U144	IncFIB(AP001918)															1	VI

## Sheet: fig. S1
Comparison of Cas3 protein amino acid sequences between the var. B-8552 and var. K-12 of the type I-E CRISPR-Cas system

## Sheet: fig. S2
Comparison of CasA protein amino acid sequences between the var. B-8552 and var. K-12 of the type I-E CRISPR-Cas system

## Sheet: fig. S3
Comparison of Cas7 protein amino acid sequences between the var. B-8552 and var. K-12 of the type I-E CRISPR-Cas system

## Sheet: fig. S4
Comparison of Cas5 protein amino acid sequences between the var. B-8552 and var. K-12 of the type I-E CRISPR-Cas system

## Sheet: fig. S5
Comparison of Cas6 protein amino acid sequences between the var. B-8552 and var. K-12 of the type I-E CRISPR-Cas system

[truncated: 2 more sheets: fig. S6, fig. S7]
